# Supplementary material for: Di-tert-butyl­bis(N-isopropyl-N-methyl­dithio­carbamato-κ2 S,S′)tin(IV)
Source: Acta Crystallogr Sect E Struct Rep Online. 2010 Mar 3;66(Pt 4):m356. doi: 10.1107/S1600536810007439 (PMC2983955; doi:10.1107/S1600536810007439)
Supplement: Supplementary file 1 [file e-66-0m356-sup1.cif]

##############################################################################
###                                                                        ###
###        Electronic paper (Acta Crystallographica Section E)             ###
###                                                                        ###
##############################################################################
#                                                                            #
# This CIF contains the data in a paper accepted for publication in Acta     #
# Crystallographica Section E. It conforms to the requirements of Notes      #
# for Authors for Section E, and has been peer reviewed under the auspices   #
# of the IUCr Commission on Journals.                                        #
#                                                                            #
# Full details of the Crystallographic Information File format               #
# are given in the paper "The Crystallographic Information File (CIF):       #
# a New Standard Archive File for Crystallography" by S. R. Hall, F. H.      #
# Allen and I. D. Brown [Acta Cryst. (1991), A47, 655-685].                  #
#                                                                            #
# The current version of the core CIF dictionary is obtainable from          #
# ftp://ftp.iucr.org/pub/cif_core.dic. The current version number is 2.4.    #
#                                                                            #
# Software is freely available for graphical display of the structure(s) in  #
# this CIF.  For information consult the CIF home page http://www.iucr.org/  #
# cif/home.html                                                              #
#                                                                            #
# This file may be used for bona fide research purposes within the           #
# scientific community so long as proper attribution is given to the journal # 
# article from which it was obtained.                                        #
#                                                                            #
##############################################################################
                                             
data_global
_audit_creation_method     SHELXL-97
_journal_date_recd_electronic     2010-02-21
_journal_date_accepted     2010-02-26
_journal_name_full     'Acta Crystallographica, Section E'
_journal_year     2010
_journal_volume     66
_journal_issue      4
_journal_page_first     m356
_journal_page_last     m356
_journal_paper_category     QM
_journal_coeditor_code     CI5041
_publ_contact_author
;
     Dr. Seik Weng Ng
     Department of Chemistry
     University of Malaya
     50603 Kuala Lumpur
     Malaysia
;
_publ_contact_author_email     seikweng@um.edu.my
_publ_contact_author_fax     '03 7967 4193'
_publ_contact_author_phone     '03 7967 6778'
_publ_section_title
;\
Di-<i>tert</i>-butylbis(<i>N</i>-isopropyl-<i>N</i>-methyldithiocarbamato-\
\k^2^<i>S</i>,<i>S</i>')tin(IV)
;
loop_
    _publ_author_name
    _publ_author_address
    'Muthalib, Amirah Faizah'
;
     School of Chemical Sciences
     Universiti Kebangbaan Malaysia
     43600 Bangi
     Malaysia
;
    'Baba, Ibrahim'
;
     School of Chemical Sciences
     Universiti Kebangbaan Malaysia
     43600 Bangi
     Malaysia
;
    'Samsudin, Mohd Wahid'
;
     School of Chemical Sciences
     Universiti Kebangbaan Malaysia
     43600 Bangi
     Malaysia
;
    'Ng, Seik Weng'
;
     Department of Chemistry
     University of Malaya
     50603 Kuala Lumpur
     Malaysia
;
data_I
_audit_creation_method     SHELXL-97
_chemical_name_systematic
;
Di-<i>tert</i>-butylbis(<i>N</i>-isopropyl-<i>N</i>-methyldithiocarbamato-
\k^2^<i>S</i>,<i>S</i>')tin(IV)
;
_chemical_name_common     ?
_chemical_formula_moiety     'C18 H38 N2 S4 Sn'
_chemical_formula_sum     'C18 H38 N2 S4 Sn'
_chemical_formula_iupac     '[Sn (C4 H9)2 (C5 H10 N S2)2]'
_chemical_formula_weight     529.43
_chemical_melting_point     ?
_symmetry_cell_setting     Monoclinic
_symmetry_space_group_name_H-M     'P 2/n'
_symmetry_space_group_name_Hall     '-P 2yac'
loop_
    _symmetry_equiv_pos_as_xyz
    'x, y, z'
    'x+1/2, -y, z+1/2'
    '-x, -y, -z'
    '-x-1/2, y, -z-1/2'
_cell_length_a     11.2934(11)
_cell_length_b     7.0175(7)
_cell_length_c     15.6894(15)
_cell_angle_alpha     90.00
_cell_angle_beta     95.0160(10)
_cell_angle_gamma     90.00
_cell_volume     1238.6(2)
_cell_formula_units_Z     2
_cell_measurement_reflns_used     4020
_cell_measurement_theta_min     2.6
_cell_measurement_theta_max     28.1
_cell_measurement_temperature     293(2)
_exptl_crystal_description     Block
_exptl_crystal_colour     Colourless
_exptl_crystal_size_max     0.40
_exptl_crystal_size_mid     0.20
_exptl_crystal_size_min     0.10
_exptl_crystal_density_diffrn     1.420
_exptl_crystal_density_meas     ?
_exptl_crystal_density_method     'not measured'
_exptl_crystal_F_000     548
_exptl_absorpt_coefficient_mu     1.374
_exptl_absorpt_correction_type     multi-scan
_exptl_absorpt_process_details     '(SADABS; Sheldrick, 1996)'
_exptl_absorpt_correction_T_min     0.6095
_exptl_absorpt_correction_T_max     0.8749
_diffrn_ambient_temperature     293(2)
_diffrn_radiation_type     MoK\a
_diffrn_radiation_wavelength     0.71073
_diffrn_radiation_source     'fine-focus sealed tube'
_diffrn_radiation_monochromator     graphite
_diffrn_measurement_device_type     'Bruker SMART APEX diffractometer'
_diffrn_measurement_method     '\w scans'
_diffrn_detector_area_resol_mean     ?
_diffrn_reflns_number     7346
_diffrn_reflns_av_R_equivalents     0.0654
_diffrn_reflns_av_sigmaI/netI     0.0768
_diffrn_reflns_theta_min     2.14
_diffrn_reflns_theta_max     27.50
_diffrn_reflns_theta_full     27.50
_diffrn_measured_fraction_theta_max     0.996
_diffrn_measured_fraction_theta_full     0.996
_diffrn_reflns_limit_h_min     -14
_diffrn_reflns_limit_h_max     14
_diffrn_reflns_limit_k_min     -8
_diffrn_reflns_limit_k_max     9
_diffrn_reflns_limit_l_min     -11
_diffrn_reflns_limit_l_max     20
_diffrn_standards_number     0
_diffrn_standards_interval_count     .
_diffrn_standards_interval_time     .
_diffrn_standards_decay_%     ?
_reflns_number_total     2838
_reflns_number_gt     2199
_reflns_threshold_expression     I>2\s(I)
_refine_ls_structure_factor_coef     Fsqd
_refine_ls_matrix_type     full
_refine_ls_R_factor_all     0.0800
_refine_ls_R_factor_gt     0.0623
_refine_ls_wR_factor_gt     0.1722
_refine_ls_wR_factor_ref     0.1863
_refine_ls_goodness_of_fit_ref     1.086
_refine_ls_restrained_S_all     1.086
_refine_ls_number_reflns     2838
_refine_ls_number_parameters     121
_refine_ls_number_restraints     0
_refine_ls_hydrogen_treatment     constr
_refine_ls_weighting_scheme     calc
_refine_ls_weighting_details
         'calc w=1/[\s^2^(Fo^2^)+(0.0968P)^2^+1.7978P] where P=(Fo^2^+2Fc^2^)/3'
_atom_sites_solution_hydrogens     geom
_atom_sites_solution_primary     direct
_atom_sites_solution_secondary     difmap
_refine_ls_shift/su_max     0.001
_refine_ls_shift/su_mean     0.001
_refine_diff_density_max     1.756
_refine_diff_density_min     -1.581
_refine_ls_extinction_method     none
_refine_ls_extinction_coef     ?
loop_
    _atom_type_symbol
    _atom_type_description
    _atom_type_scat_dispersion_real
    _atom_type_scat_dispersion_imag
    _atom_type_scat_source
    'C' 'C' 0.0033 0.0016
                         'International Tables Vol C Tables 4.2.6.8 and 6.1.1.4'
    'H' 'H' 0.0000 0.0000
                         'International Tables Vol C Tables 4.2.6.8 and 6.1.1.4'
    'N' 'N' 0.0061 0.0033
                         'International Tables Vol C Tables 4.2.6.8 and 6.1.1.4'
    'S' 'S' 0.1246 0.1234
                         'International Tables Vol C Tables 4.2.6.8 and 6.1.1.4'
    'Sn' 'Sn' -0.6537 1.4246
                         'International Tables Vol C Tables 4.2.6.8 and 6.1.1.4'
_computing_data_collection     'APEX2 (Bruker, 2009)'
_computing_cell_refinement     'SAINT (Bruker, 2009)'
_computing_data_reduction     'SAINT (Bruker, 2009)'
_computing_structure_solution     'SHELXS97 (Sheldrick, 2008)'
_computing_structure_refinement     'SHELXL97 (Sheldrick, 2008)'
_computing_molecular_graphics     'X-SEED (Barbour, 2001)'
_computing_publication_material     'publCIF (Westrip, 2010)'
loop_
    _atom_site_type_symbol
    _atom_site_label
    _atom_site_fract_x
    _atom_site_fract_y
    _atom_site_fract_z
    _atom_site_U_iso_or_equiv
    _atom_site_adp_type
    _atom_site_calc_flag
    _atom_site_refinement_flags
    _atom_site_occupancy
    _atom_site_disorder_assembly
    _atom_site_disorder_group
    Sn Sn1 0.7500 0.42189(9) 0.7500 0.0369(2) Uani d S 1 . .
    S S1 0.77107(19) 0.1454(3) 0.64749(11) 0.0514(5) Uani d . 1 . .
    S S2 0.82366(17) 0.5223(3) 0.57705(11) 0.0469(4) Uani d . 1 . .
    N N1 0.8073(5) 0.2052(8) 0.4857(3) 0.0402(12) Uani d . 1 . .
    C C1 0.5675(6) 0.5241(11) 0.7062(4) 0.0426(15) Uani d . 1 . .
    C C2 0.4811(7) 0.3967(12) 0.7504(5) 0.059(2) Uani d . 1 . .
    H H2A 0.4021 0.4474 0.7409 0.089 Uiso calc R 1 . .
    H H2B 0.5043 0.3925 0.8107 0.089 Uiso calc R 1 . .
    H H2C 0.4828 0.2702 0.7271 0.089 Uiso calc R 1 . .
    C C3 0.5406(8) 0.5079(17) 0.6112(5) 0.070(2) Uani d . 1 . .
    H H3A 0.4581 0.5351 0.5963 0.105 Uiso calc R 1 . .
    H H3B 0.5580 0.3809 0.5932 0.105 Uiso calc R 1 . .
    H H3C 0.5886 0.5972 0.5831 0.105 Uiso calc R 1 . .
    C C4 0.5556(7) 0.7310(12) 0.7355(6) 0.060(2) Uani d . 1 . .
    H H4A 0.4789 0.7793 0.7148 0.090 Uiso calc R 1 . .
    H H4B 0.6164 0.8071 0.7131 0.090 Uiso calc R 1 . .
    H H4C 0.5642 0.7362 0.7968 0.090 Uiso calc R 1 . .
    C C5 0.8030(5) 0.2889(9) 0.5620(4) 0.0373(13) Uani d . 1 . .
    C C6 0.8255(8) 0.3238(13) 0.4121(5) 0.059(2) Uani d . 1 . .
    H H6A 0.7772 0.4361 0.4134 0.089 Uiso calc R 1 . .
    H H6B 0.8038 0.2539 0.3605 0.089 Uiso calc R 1 . .
    H H6C 0.9077 0.3598 0.4138 0.089 Uiso calc R 1 . .
    C C7 0.7887(7) 0.0018(11) 0.4715(5) 0.0501(17) Uani d . 1 . .
    H H7A 0.8045 -0.0620 0.5269 0.060 Uiso calc R 1 . .
    C C8 0.6609(11) -0.0364(16) 0.4406(10) 0.102(4) Uani d . 1 . .
    H H8A 0.6102 0.0090 0.4822 0.153 Uiso calc R 1 . .
    H H8B 0.6494 -0.1710 0.4325 0.153 Uiso calc R 1 . .
    H H8C 0.6418 0.0283 0.3872 0.153 Uiso calc R 1 . .
    C C9 0.8748(12) -0.0792(14) 0.4117(7) 0.097(4) Uani d . 1 . .
    H H9A 0.9505 -0.0174 0.4222 0.145 Uiso calc R 1 . .
    H H9B 0.8442 -0.0579 0.3534 0.145 Uiso calc R 1 . .
    H H9C 0.8841 -0.2136 0.4216 0.145 Uiso calc R 1 . .
loop_
    _atom_site_aniso_label
    _atom_site_aniso_U_11
    _atom_site_aniso_U_22
    _atom_site_aniso_U_33
    _atom_site_aniso_U_12
    _atom_site_aniso_U_13
    _atom_site_aniso_U_23
    Sn1 0.0481(4) 0.0382(4) 0.0266(3) 0.000 0.0163(2) 0.000
    S1 0.0883(13) 0.0388(9) 0.0311(8) -0.0034(9) 0.0284(8) 0.0010(7)
    S2 0.0678(11) 0.0352(9) 0.0400(9) -0.0041(8) 0.0169(8) 0.0007(7)
    N1 0.053(3) 0.040(3) 0.029(3) 0.000(2) 0.017(2) -0.001(2)
    C1 0.041(3) 0.051(4) 0.038(3) -0.004(3) 0.010(3) 0.004(3)
    C2 0.053(4) 0.076(6) 0.051(4) -0.014(4) 0.015(3) 0.001(4)
    C3 0.059(5) 0.110(8) 0.041(4) 0.007(5) 0.003(4) 0.000(5)
    C4 0.064(5) 0.052(5) 0.064(5) 0.009(4) 0.005(4) 0.004(4)
    C5 0.046(3) 0.038(3) 0.030(3) 0.004(3) 0.015(2) 0.005(3)
    C6 0.087(5) 0.060(5) 0.033(3) -0.007(4) 0.020(4) 0.006(3)
    C7 0.080(5) 0.037(4) 0.035(3) -0.001(4) 0.014(3) -0.003(3)
    C8 0.095(8) 0.071(7) 0.134(12) -0.026(6) -0.018(8) -0.007(7)
    C9 0.159(12) 0.064(7) 0.075(7) 0.013(6) 0.062(7) -0.014(5)
loop_
    _geom_bond_atom_site_label_1
    _geom_bond_atom_site_label_2
    _geom_bond_site_symmetry_2
    _geom_bond_distance
    _geom_bond_publ_flag
    Sn1 C1 4_757 2.233(7) ?
    Sn1 C1 . 2.233(7) yes
    Sn1 S1 . 2.5444(18) yes
    Sn1 S1 4_757 2.5444(18) ?
    Sn1 S2 4_757 2.9911(17) ?
    Sn1 S2 . 2.9911(17) yes
    S1 C5 . 1.739(6) ?
    S2 C5 . 1.669(7) ?
    N1 C5 . 1.338(8) ?
    N1 C6 . 1.453(9) ?
    N1 C7 . 1.457(10) ?
    C1 C3 . 1.500(10) ?
    C1 C2 . 1.533(10) ?
    C1 C4 . 1.532(11) ?
    C2 H2A . 0.96 ?
    C2 H2B . 0.96 ?
    C2 H2C . 0.96 ?
    C3 H3A . 0.96 ?
    C3 H3B . 0.96 ?
    C3 H3C . 0.96 ?
    C4 H4A . 0.96 ?
    C4 H4B . 0.96 ?
    C4 H4C . 0.96 ?
    C6 H6A . 0.96 ?
    C6 H6B . 0.96 ?
    C6 H6C . 0.96 ?
    C7 C8 . 1.506(13) ?
    C7 C9 . 1.520(12) ?
    C7 H7A . 0.98 ?
    C8 H8A . 0.96 ?
    C8 H8B . 0.96 ?
    C8 H8C . 0.96 ?
    C9 H9A . 0.96 ?
    C9 H9B . 0.96 ?
    C9 H9C . 0.96 ?
loop_
    _geom_angle_atom_site_label_1
    _geom_angle_atom_site_label_2
    _geom_angle_atom_site_label_3
    _geom_angle_site_symmetry_1
    _geom_angle_site_symmetry_3
    _geom_angle
    _geom_angle_publ_flag
    C1 Sn1 C1 4_757 . 142.5(4) yes
    C1 Sn1 S1 4_757 . 107.74(18) ?
    C1 Sn1 S1 . . 100.7(2) ?
    C1 Sn1 S1 4_757 4_757 100.7(2) ?
    C1 Sn1 S1 . 4_757 107.74(19) ?
    S1 Sn1 S1 . 4_757 80.64(8) ?
    S1 Sn1 S2 . . 63.73(6) ?
    S1 Sn1 S2 . 4_757 143.31(6) ?
    C1 Sn1 S2 . . 88.14(17) ?
    C1 Sn1 S2 4_757 4_757 88.14(17) ?
    S1 Sn1 S2 4_757 . 143.31(6) ?
    S2 Sn1 S2 4_757 . 152.75(6) ?
    C1 Sn1 S2 . 4_757 83.17(17) ?
    C1 Sn1 S2 4_757 . 83.17(17) ?
    S1 Sn1 S2 4_757 4_757 63.73(6) ?
    C5 S1 Sn1 . . 94.8(2) ?
    C5 N1 C6 . . 118.6(6) ?
    C5 N1 C7 . . 123.4(5) ?
    C6 N1 C7 . . 117.9(6) ?
    C3 C1 C2 . . 108.9(7) ?
    C3 C1 C4 . . 110.8(7) ?
    C2 C1 C4 . . 110.0(6) ?
    C3 C1 Sn1 . . 112.5(5) ?
    C2 C1 Sn1 . . 106.3(5) ?
    C4 C1 Sn1 . . 108.3(5) ?
    C1 C2 H2A . . 109.5 ?
    C1 C2 H2B . . 109.5 ?
    H2A C2 H2B . . 109.5 ?
    C1 C2 H2C . . 109.5 ?
    H2A C2 H2C . . 109.5 ?
    H2B C2 H2C . . 109.5 ?
    C1 C3 H3A . . 109.5 ?
    C1 C3 H3B . . 109.5 ?
    H3A C3 H3B . . 109.5 ?
    C1 C3 H3C . . 109.5 ?
    H3A C3 H3C . . 109.5 ?
    H3B C3 H3C . . 109.5 ?
    C1 C4 H4A . . 109.5 ?
    C1 C4 H4B . . 109.5 ?
    H4A C4 H4B . . 109.5 ?
    C1 C4 H4C . . 109.5 ?
    H4A C4 H4C . . 109.5 ?
    H4B C4 H4C . . 109.5 ?
    N1 C5 S2 . . 122.8(5) ?
    N1 C5 S1 . . 117.5(5) ?
    S2 C5 S1 . . 119.7(4) ?
    N1 C6 H6A . . 109.5 ?
    N1 C6 H6B . . 109.5 ?
    H6A C6 H6B . . 109.5 ?
    N1 C6 H6C . . 109.5 ?
    H6A C6 H6C . . 109.5 ?
    H6B C6 H6C . . 109.5 ?
    N1 C7 C8 . . 110.2(7) ?
    N1 C7 C9 . . 111.7(7) ?
    C8 C7 C9 . . 112.4(9) ?
    N1 C7 H7A . . 107.4 ?
    C8 C7 H7A . . 107.4 ?
    C9 C7 H7A . . 107.4 ?
    C7 C8 H8A . . 109.5 ?
    C7 C8 H8B . . 109.5 ?
    H8A C8 H8B . . 109.5 ?
    C7 C8 H8C . . 109.5 ?
    H8A C8 H8C . . 109.5 ?
    H8B C8 H8C . . 109.5 ?
    C7 C9 H9A . . 109.5 ?
    C7 C9 H9B . . 109.5 ?
    H9A C9 H9B . . 109.5 ?
    C7 C9 H9C . . 109.5 ?
    H9A C9 H9C . . 109.5 ?
    H9B C9 H9C . . 109.5 ?
loop_
    _geom_torsion_atom_site_label_1
    _geom_torsion_atom_site_label_2
    _geom_torsion_atom_site_label_3
    _geom_torsion_atom_site_label_4
    _geom_torsion_site_symmetry_1
    _geom_torsion_site_symmetry_2
    _geom_torsion_site_symmetry_3
    _geom_torsion_site_symmetry_4
    _geom_torsion
    _geom_torsion_publ_flag
    C1 Sn1 S1 C5 4_757 . . . -76.5(3) ?
    C1 Sn1 S1 C5 . . . . 78.8(3) ?
    S1 Sn1 S1 C5 4_757 . . . -174.8(2) ?
    C1 Sn1 C1 C3 4_757 . . . 103.1(6) ?
    S1 Sn1 C1 C3 . . . . -35.9(6) ?
    S1 Sn1 C1 C3 4_757 . . . -119.4(6) ?
    C1 Sn1 C1 C2 4_757 . . . -137.8(5) ?
    S1 Sn1 C1 C2 . . . . 83.1(5) ?
    S1 Sn1 C1 C2 4_757 . . . -0.3(5) ?
    C1 Sn1 C1 C4 4_757 . . . -19.7(4) ?
    S1 Sn1 C1 C4 . . . . -158.7(5) ?
    S1 Sn1 C1 C4 4_757 . . . 117.8(5) ?
    C6 N1 C5 S2 . . . . -2.8(9) ?
    C7 N1 C5 S2 . . . . -179.6(5) ?
    C6 N1 C5 S1 . . . . 175.8(5) ?
    C7 N1 C5 S1 . . . . -1.0(8) ?
    Sn1 S1 C5 N1 . . . . -171.6(5) ?
    Sn1 S1 C5 S2 . . . . 7.0(4) ?
    C5 N1 C7 C8 . . . . 95.0(9) ?
    C6 N1 C7 C8 . . . . -81.9(9) ?
    C5 N1 C7 C9 . . . . -139.4(8) ?
    C6 N1 C7 C9 . . . . 43.8(10) ?
