# Supplementary material for: Di-tert-butyl­bis(N-isopropyl-N-methyl­dithio­carbamato-κ2 S,S′)tin(IV)
Source: Acta Crystallogr Sect E Struct Rep Online. 2010 Mar 3;66(Pt 4):m356. doi: 10.1107/S1600536810007439 (PMC2983955; doi:10.1107/S1600536810007439)
Supplement: Supplementary file 2 [file e-66-0m356-Isup2.hkl]

# 
# h,k,l, Fc-squared, Fo-squared, sigma(Fo-squared) and status flag 
# 
data_I
_shelx_title '  P2/n' 
_shelx_refln_list_code          4 
_shelx_F_calc_maximum      185.76 
_exptl_crystal_F_000       548.00 
_reflns_d_resolution_high  0.7697 
 
loop_ 
 _symmetry_equiv_pos_as_xyz 
 'x, y, z' 
 'x+1/2, -y, z+1/2' 
 '-x, -y, -z' 
 '-x-1/2, y, -z-1/2' 
 
_cell_length_a    11.2934 
_cell_length_b     7.0175 
_cell_length_c    15.6894 
_cell_angle_alpha  90.000 
_cell_angle_beta   95.016 
_cell_angle_gamma  90.000 
 
_shelx_F_squared_multiplier     1.000 
 
loop_ 
 _refln_index_h 
 _refln_index_k 
 _refln_index_l 
 _refln_F_squared_calc 
 _refln_F_squared_meas 
 _refln_F_squared_sigma 
 _refln_observed_status 
   2   0   0    23378.31    19030.09   1714.99 o 
   4   0   0     8300.41     7234.55    383.97 o 
   6   0   0      743.36      796.02    108.66 o 
   8   0   0       50.89       26.68     28.66 o 
  10   0   0      501.49      822.61     55.01 o 
  12   0   0      249.98      246.99     74.14 o 
  14   0   0      120.21      157.19     42.68 o 
   0   1   0    12852.50    11221.85    810.48 o 
   1   1   0    10579.47     9140.88    652.84 o 
   2   1   0       22.04       19.31      3.92 o 
   3   1   0    11120.69     9702.27    495.10 o 
   4   1   0     2818.14     2787.06    193.19 o 
   5   1   0      871.61      715.82     37.22 o 
   6   1   0      384.66      375.27     27.23 o 
   7   1   0      740.59      636.96     31.97 o 
   8   1   0       75.87       73.69     11.75 o 
   9   1   0       45.06       38.70     11.25 o 
  10   1   0      484.05      876.71     46.83 o 
  11   1   0       26.38       23.30     11.34 o 
  12   1   0      291.43      236.11     20.44 o 
  13   1   0       24.11       27.13     15.85 o 
  14   1   0      118.70      127.19     51.49 o 
   0   2   0     9717.44     8391.90    442.40 o 
   1   2   0      961.84      824.17     50.21 o 
   2   2   0     1112.41      951.81     74.20 o 
   4   2   0      207.50      201.96     15.10 o 
   5   2   0      142.68      139.66     13.09 o 
   6   2   0       89.55       85.25      9.21 o 
   7   2   0     1044.13      962.91     41.39 o 
   8   2   0      102.06       73.84     11.52 o 
   9   2   0      342.58      331.21     38.23 o 
  10   2   0      266.85      356.31     29.90 o 
  11   2   0      220.77      254.94     27.68 o 
  12   2   0      142.55      135.76     21.70 o 
  13   2   0       68.71       86.86     19.83 o 
  14   2   0       36.76       31.65     18.07 o 
   0   3   0     3293.57     2939.32    158.29 o 
   1   3   0     1002.88      830.23     70.84 o 
   2   3   0     1034.11      826.68     51.74 o 
   3   3   0     3279.51     2982.33    184.53 o 
   4   3   0      314.43      251.99     18.51 o 
   5   3   0     4036.95     3346.26    150.77 o 
   6   3   0       62.09       54.25     12.39 o 
   7   3   0     2900.40     2539.91    141.48 o 
   8   3   0       19.78       19.93     13.58 o 
   9   3   0      870.79      903.44     92.65 o 
  10   3   0       31.01       73.12     17.33 o 
  11   3   0      332.92      241.09     34.86 o 
  12   3   0       17.98       22.52     16.75 o 
  13   3   0       53.20       51.16     18.99 o 
   0   4   0      109.06      191.74     18.29 o 
   1   4   0     2317.16     2191.13    102.04 o 
   2   4   0      448.97      344.28     30.81 o 
   3   4   0     2477.96     2627.28    135.51 o 
   4   4   0     1092.79      853.66     44.71 o 
   5   4   0     1849.27     1427.40     69.58 o 
   6   4   0      841.34      711.21     41.04 o 
   7   4   0     1789.56     1506.76    117.24 o 
   8   4   0      927.41      904.96     70.07 o 
   9   4   0      547.56      529.16     36.58 o 
  10   4   0       36.47       24.88     16.27 o 
  11   4   0      147.12      116.25     21.41 o 
  12   4   0       13.15      -12.56     16.25 o 
  13   4   0       43.01       31.82     19.77 o 
   0   5   0      113.65      204.45     21.24 o 
   1   5   0      229.71      177.44     28.71 o 
   2   5   0      516.09      466.17     29.16 o 
   3   5   0      174.26      542.94     49.11 o 
   4   5   0     1021.51      870.07     55.57 o 
   5   5   0      155.49      153.00     22.86 o 
   6   5   0      659.09      644.92     38.92 o 
   7   5   0      391.58      345.49     46.15 o 
   8   5   0      593.97      465.17     33.97 o 
   9   5   0      127.47      105.57     19.70 o 
  10   5   0       63.41       55.84     18.43 o 
  11   5   0        8.50        8.78     17.35 o 
  12   5   0       25.86       44.36     20.63 o 
   0   6   0       15.38       42.96     29.60 o 
   1   6   0       42.19       34.34     13.80 o 
   2   6   0       35.83       46.43     14.10 o 
   3   6   0      230.32      211.90     32.60 o 
   4   6   0      364.38      398.15     37.91 o 
   5   6   0      121.24       94.83     17.14 o 
   6   6   0      502.17      494.25     58.07 o 
   7   6   0      244.55      227.23     49.77 o 
   8   6   0      346.06      296.21     57.74 o 
   9   6   0       51.32       31.98     21.87 o 
  10   6   0      100.00      126.42     23.48 o 
  11   6   0        0.12       14.97     18.33 o 
   0   7   0      871.13     1111.89    117.52 o 
   1   7   0      147.97      205.48     36.05 o 
   2   7   0      837.08      924.93    122.86 o 
   3   7   0       27.93       30.63     23.44 o 
   4   7   0      935.25      946.57     64.74 o 
   5   7   0        0.51       12.34     14.69 o 
   6   7   0      583.88      578.61     40.14 o 
   7   7   0        1.52        2.16     16.09 o 
   8   7   0      237.96      198.28     36.00 o 
   9   7   0        0.06        0.14     17.23 o 
   0   8   0        7.25       -8.36     36.32 o 
   1   8   0      676.74      816.30     71.43 o 
   2   8   0       43.79       50.75     26.64 o 
   3   8   0      317.80      361.23     48.97 o 
   4   8   0       39.13       71.66     26.84 o 
   5   8   0       88.94       93.01     46.32 o 
   6   8   0       46.19       53.79     29.65 o 
   7   8   0       42.51       10.84     19.18 o 
   0   9   0        1.95       -4.66     36.80 o 
   1   9   0      184.91      263.47     46.60 o 
   2   9   0        6.75       25.81     26.79 o 
 -13   0   1      141.29      120.15     29.50 o 
 -11   0   1     1195.81     1218.75    169.73 o 
  -9   0   1      494.22     1465.44     87.25 o 
  -7   0   1      501.64      457.22     34.44 o 
  -5   0   1      988.80      896.14     53.59 o 
  -3   0   1      441.02      497.20     31.22 o 
  -1   0   1    11497.27    13487.47   1228.72 o 
   1   0   1    34474.94    29184.59   1725.34 o 
   3   0   1    34507.54    28634.17   1516.20 o 
   5   0   1    21528.31    18195.03    958.65 o 
   7   0   1     3108.86     2963.85    189.99 o 
   9   0   1      598.47      602.21     67.87 o 
  11   0   1      277.08      385.32     69.13 o 
  13   0   1       34.44      -15.21     16.55 o 
 -14   1   1       31.14       14.39     16.77 o 
 -13   1   1      111.32      117.80     35.89 o 
 -12   1   1       69.74       58.42     14.05 o 
 -11   1   1     1049.75     1027.21     64.25 o 
 -10   1   1       61.93       63.30     17.60 o 
  -9   1   1     1055.05     1542.23     76.03 o 
  -8   1   1      435.83      380.26     22.82 o 
  -7   1   1     1427.91     1418.47     58.15 o 
  -6   1   1      336.25      340.11     26.35 o 
  -5   1   1      711.49      690.24     40.59 o 
  -4   1   1      298.31      285.68     22.14 o 
  -3   1   1      164.65      181.15     12.60 o 
  -2   1   1     1126.97     1159.36     46.71 o 
  -1   1   1     9626.37     9850.22    367.43 o 
   1   1   1     8640.58     8091.90    326.49 o 
   2   1   1     9430.32     7899.12    403.27 o 
   3   1   1     4733.65     4071.61    208.98 o 
   4   1   1     7702.57     6788.70    347.63 o 
   5   1   1     1999.60     2157.41    153.23 o 
   6   1   1     2150.72     2049.40    116.51 o 
   7   1   1       19.17       13.99      7.85 o 
   8   1   1     1162.82     1235.88     55.39 o 
   9   1   1       13.17       -1.28      9.44 o 
  10   1   1       61.36       48.18     11.29 o 
  11   1   1      113.75      307.17     28.27 o 
  12   1   1       29.84       19.49     11.14 o 
  13   1   1       66.12       30.14     15.98 o 
  14   1   1        5.03        9.94     15.97 o 
 -14   2   1       73.79       65.27     20.24 o 
 -13   2   1       41.63       88.59     34.93 o 
 -12   2   1      153.03      246.14     44.14 o 
 -11   2   1      286.88      283.79     63.94 o 
 -10   2   1      255.02      251.13     42.02 o 
  -9   2   1      188.29      343.45     23.00 o 
  -8   2   1     1103.90     1004.72     44.14 o 
  -7   2   1      272.29      237.72     16.17 o 
  -6   2   1     1431.34     1357.06     63.14 o 
  -5   2   1      311.77      293.59     18.89 o 
  -4   2   1     3614.05     3408.09    147.50 o 
  -3   2   1      410.35      475.13     32.58 o 
  -2   2   1      169.65      251.52     31.95 o 
  -1   2   1     2379.18     2024.94    109.67 o 
   0   2   1      301.12      255.55     22.60 o 
   1   2   1     1103.90      989.95     38.82 o 
   2   2   1      182.72      159.44     11.80 o 
   3   2   1     1673.65     1363.85    114.24 o 
   4   2   1      690.06     1033.98     64.78 o 
   5   2   1      449.87      492.46     34.90 o 
   6   2   1      150.31      120.13     10.13 o 
   7   2   1       31.83       11.94      7.75 o 
   8   2   1      563.21      674.97     32.25 o 
   9   2   1       46.99       33.89     11.74 o 
  10   2   1      142.56      143.48     21.56 o 
  11   2   1       73.29      160.05     22.24 o 
  12   2   1       97.12       88.42     18.97 o 
  13   2   1       68.72       40.19     17.67 o 
  14   2   1       33.75       37.73     18.34 o 
 -13   3   1        1.36        2.40     16.78 o 
 -12   3   1       61.27       58.65     17.64 o 
 -11   3   1       67.07       35.95     18.21 o 
 -10   3   1      282.57      230.12     24.81 o 
  -9   3   1       36.91      164.27     21.66 o 
  -8   3   1     1014.47      956.72     52.24 o 
  -7   3   1        2.67        7.34     11.76 o 
  -6   3   1     2821.80     2554.19    141.17 o 
  -5   3   1        1.36       -5.77     11.20 o 
  -4   3   1     5831.58     4480.09    311.05 o 
  -3   3   1      133.87      151.99     14.60 o 
  -2   3   1     5057.77     5580.70    297.74 o 
  -1   3   1     2371.04     1993.97    108.46 o 
   0   3   1     7517.56     6881.59    545.51 o 
   1   3   1     3817.88     3457.96    153.09 o 
   2   3   1      922.22      725.55     36.38 o 
   3   3   1     2120.36     1694.44     78.45 o 
   4   3   1     1659.04     1429.03     67.47 o 
   5   3   1      626.03      545.10     31.57 o 
   6   3   1     1231.26     1027.57     43.34 o 
   7   3   1        4.61       10.57     11.40 o 
   8   3   1     1504.01     1473.41     73.43 o 
   9   3   1        0.82       10.35     13.61 o 
  10   3   1      564.17      507.14     35.57 o 
  11   3   1        2.08       -6.61     15.03 o 
  12   3   1      223.80      193.21     29.25 o 
  13   3   1        8.86        2.37     17.05 o 
 -13   4   1        0.05      -10.34     21.16 o 
 -12   4   1       50.13       89.01     20.46 o 
 -11   4   1       11.03       -4.80     15.22 o 
 -10   4   1      138.40       95.42     20.03 o 
  -9   4   1       29.71       12.35     14.70 o 
  -8   4   1      488.03      487.59     34.17 o 
  -7   4   1      661.35      566.83     39.77 o 
  -6   4   1     1933.15     1634.47     92.19 o 
  -5   4   1     1056.71      885.23     70.51 o 
  -4   4   1     3722.84     3228.36    146.51 o 
  -3   4   1     3841.51     3325.57    150.21 o 
  -2   4   1     2775.38     3096.75    168.03 o 
  -1   4   1      606.69      517.28     26.79 o 
   0   4   1     2091.68     2074.98     80.75 o 
   1   4   1      470.31      385.61     21.84 o 
   2   4   1     1465.33     1301.86     62.26 o 
   3   4   1      425.77      333.74     22.75 o 
   4   4   1     1325.15     1233.03     60.59 o 
   5   4   1       21.22       13.55     11.95 o 
   6   4   1     1107.05      875.61     47.13 o 
   7   4   1      592.05      562.27     35.98 o 
   8   4   1     1312.79     1174.75     72.67 o 
   9   4   1      245.95      186.65     22.84 o 
  10   4   1      459.82      424.85     35.72 o 
  11   4   1       97.52       97.01     20.64 o 
  12   4   1      121.68      101.38     21.33 o 
  13   4   1       21.85       25.30     19.21 o 
 -12   5   1       21.01       52.11     20.94 o 
 -11   5   1       35.29        5.54     17.02 o 
 -10   5   1       42.03       47.88     18.45 o 
  -9   5   1       92.86      122.66     23.65 o 
  -8   5   1      257.94      248.91     31.59 o 
  -7   5   1      428.23      390.39     31.17 o 
  -6   5   1      364.31      360.75     40.36 o 
  -5   5   1      499.72      486.99     35.19 o 
  -4   5   1      449.09      379.85     37.97 o 
  -3   5   1     2010.15     1887.43    105.71 o 
  -2   5   1      524.79      649.41     54.24 o 
  -1   5   1      523.96      482.53     30.03 o 
   0   5   1        3.54       -5.40      6.93 o 
   1   5   1      132.37      151.44     16.72 o 
   2   5   1        1.03       -5.73     13.68 o 
   3   5   1      156.95      168.37     18.76 o 
   4   5   1       17.01      450.02     34.71 o 
   5   5   1      190.48      179.60     32.57 o 
   6   5   1       21.40        4.84     15.80 o 
   7   5   1      881.29      837.17     52.28 o 
   8   5   1      172.41      167.26     54.13 o 
   9   5   1      315.08      210.73     24.88 o 
  10   5   1       46.35       37.23     17.65 o 
  11   5   1      120.18      121.75     22.52 o 
  12   5   1       27.32       33.03     19.49 o 
 -11   6   1       48.72       57.81     21.05 o 
 -10   6   1       15.93        3.65     17.20 o 
  -9   6   1      114.52       97.07     20.37 o 
  -8   6   1        5.56       -1.30     14.11 o 
  -7   6   1      452.24      431.24     39.52 o 
  -6   6   1       99.74      103.59     18.14 o 
  -5   6   1      990.91      870.80     49.23 o 
  -4   6   1      403.68      399.17     30.31 o 
  -3   6   1     1204.79     1432.87    123.74 o 
  -2   6   1      540.76      509.90     34.40 o 
  -1   6   1      398.54      409.91     59.70 o 
   0   6   1       10.12       -5.00     17.09 o 
   1   6   1      172.20      261.05     50.69 o 
   2   6   1       73.82       73.08     15.79 o 
   3   6   1       42.02       49.66     22.67 o 
   4   6   1        6.46      -13.98     11.79 o 
   5   6   1       45.81       53.35     19.98 o 
   6   6   1      102.01       96.10     25.00 o 
   7   6   1      185.72      177.73     30.34 o 
   8   6   1      207.45      183.71     42.38 o 
   9   6   1      151.75      137.80     22.71 o 
  10   6   1       29.12       28.20     17.85 o 
  -9   7   1       51.36       36.40     19.66 o 
  -8   7   1        4.72        6.24     16.48 o 
  -7   7   1      120.83      120.31     21.62 o 
  -6   7   1        1.26        4.32     14.82 o 
  -5   7   1      415.11      401.21     33.04 o 
  -4   7   1        0.02        9.42     15.51 o 
  -3   7   1      894.62      917.19     71.88 o 
  -2   7   1       15.19       -4.43     20.05 o 
  -1   7   1      924.35      956.87     72.70 o 
   0   7   1      164.61      171.74     34.78 o 
   1   7   1      835.44     1111.93     81.09 o 
   2   7   1       85.30      123.89     29.54 o 
   3   7   1      537.43      603.27     54.97 o 
   4   7   1       72.19       98.33     21.72 o 
   5   7   1      602.31      598.93     40.49 o 
   6   7   1        2.27        9.51     15.95 o 
   7   7   1      467.20      465.43     42.97 o 
   8   7   1        0.29       22.38     17.41 o 
   9   7   1      214.02      194.85     26.29 o 
  -7   8   1       75.66       74.80     31.75 o 
  -6   8   1       25.76       10.33     27.61 o 
  -5   8   1      117.44      159.21     53.34 o 
  -4   8   1       24.77       54.71     25.40 o 
  -3   8   1      154.90      198.08     37.28 o 
  -2   8   1      126.65      157.55     34.39 o 
  -1   8   1       32.34       20.66     25.11 o 
   0   8   1      544.99      729.55     68.02 o 
   1   8   1       22.83        0.98     24.79 o 
   2   8   1      676.74      701.98     65.09 o 
   3   8   1       33.36       53.82     26.31 o 
   4   8   1      453.96      584.53     63.70 o 
   5   8   1       20.06       36.88     23.46 o 
   6   8   1      112.52       67.31     46.07 o 
  -2   9   1        8.93       30.58     27.08 o 
  -1   9   1        0.23       -4.27     24.23 o 
   0   9   1      123.37      142.00     37.53 o 
   1   9   1        1.13      -34.80     23.20 o 
   2   9   1      116.10      140.16     37.95 o 
 -14   0   2       18.53        3.32     18.46 o 
 -12   0   2      312.59      321.02     89.78 o 
 -10   0   2     1237.23     1223.59    180.08 o 
  -8   0   2     2205.86     3173.82    175.03 o 
  -6   0   2     4768.93     6031.74    476.60 o 
  -4   0   2     1052.91     1056.37    119.34 o 
  -2   0   2      587.44      707.40     90.80 o 
   0   0   2     1133.44     1020.49    100.86 o 
   2   0   2      187.18      183.32     25.28 o 
   4   0   2    21249.32    19657.03   1505.73 o 
   6   0   2     7738.64     7260.75    385.05 o 
   8   0   2     2658.17     2928.90    161.83 o 
  10   0   2      776.79      761.41     55.17 o 
  12   0   2      153.25      129.08     23.15 o 
  14   0   2       48.90       26.42     20.41 o 
 -14   1   2       34.04       30.12     18.21 o 
 -13   1   2       29.69       19.38     16.09 o 
 -12   1   2      345.19      353.51     43.42 o 
 -11   1   2       44.60       49.38     12.38 o 
 -10   1   2      975.87      909.59     42.19 o 
  -9   1   2       98.99       95.75     13.72 o 
  -8   1   2     1823.77     2001.03     80.44 o 
  -7   1   2      558.19      507.08     26.36 o 
  -6   1   2     3952.87     4102.16    156.23 o 
  -5   1   2      302.91      291.68     16.40 o 
  -4   1   2     1084.96     1146.75     62.20 o 
  -3   1   2     2064.42     2170.12     83.22 o 
  -2   1   2     1024.35     1055.10     41.60 o 
  -1   1   2       21.53       31.78      5.55 o 
   0   1   2    10995.68    11230.41    489.95 o 
   1   1   2      355.73      355.28     18.92 o 
   2   1   2     2731.98     2317.43    105.17 o 
   3   1   2     1825.22     1430.12     70.76 o 
   4   1   2     6815.80     5633.95    221.67 o 
   5   1   2      529.74      523.18     39.77 o 
   6   1   2     1433.39     1783.58     95.53 o 
   7   1   2     1811.78     1654.26     66.17 o 
   8   1   2      596.75      609.16     42.69 o 
   9   1   2      668.95      802.18     45.03 o 
  10   1   2       96.29       80.33     16.29 o 
  11   1   2      231.22      179.22     22.13 o 
  12   1   2       20.50       71.15     17.65 o 
  13   1   2       43.84       28.39     15.81 o 
  14   1   2       15.92       -6.53     15.09 o 
 -14   2   2        4.14       12.81     17.28 o 
 -13   2   2      142.64      103.65     22.30 o 
 -12   2   2      112.04      117.08     27.86 o 
 -11   2   2      373.81      590.60     40.02 o 
 -10   2   2      365.08      450.12     76.05 o 
  -9   2   2      609.98      590.83     30.74 o 
  -8   2   2      901.62     1015.45     57.20 o 
  -7   2   2     1662.41     1556.41     80.16 o 
  -6   2   2     1503.82     1410.49     57.47 o 
  -5   2   2     2494.27     2620.16    190.33 o 
  -4   2   2        2.10        4.83      6.32 o 
  -3   2   2     7528.19     8309.38    310.71 o 
  -2   2   2      248.06      224.72     14.95 o 
  -1   2   2     2990.22     3254.15    123.50 o 
   0   2   2       38.73       40.33      5.55 o 
   1   2   2      620.32      560.76     36.84 o 
   2   2   2     2647.84     2597.58     98.19 o 
   3   2   2      843.03      774.37     51.34 o 
   4   2   2     3922.63     3342.74    126.44 o 
   6   2   2      506.18      526.76     47.09 o 
   7   2   2      512.80      469.64     24.12 o 
   8   2   2       49.99       39.39     10.33 o 
   9   2   2      112.04      136.75     14.61 o 
  10   2   2        5.94      -10.23     12.69 o 
  11   2   2      126.93      135.86     20.68 o 
  12   2   2        6.11       57.76     17.79 o 
  13   2   2       37.36       15.25     15.60 o 
  14   2   2       16.90       17.30     17.30 o 
 -13   3   2       60.05       41.42     19.02 o 
 -12   3   2        0.30       -5.77     15.33 o 
 -11   3   2      148.07      130.39     21.55 o 
 -10   3   2       16.17        4.71     14.46 o 
  -9   3   2      143.35       89.50     18.07 o 
  -8   3   2        5.84       78.17     17.01 o 
  -7   3   2      593.83      581.54     42.44 o 
  -6   3   2       77.57       66.26     14.04 o 
  -5   3   2     2665.12     2377.80    109.44 o 
  -4   3   2      708.27      721.48     48.24 o 
  -3   3   2     4459.57     4723.05    253.12 o 
  -2   3   2       72.14       71.24      9.59 o 
  -1   3   2     7331.40     7122.23    312.27 o 
   0   3   2      172.43      170.23     11.29 o 
   1   3   2     8380.07     7944.36    303.40 o 
   2   3   2     1334.14     1179.52     48.03 o 
   3   3   2     2695.18     2254.91    102.33 o 
   4   3   2     1637.98     1320.17     62.75 o 
   5   3   2      884.11      837.38     43.39 o 
   6   3   2      782.84      635.35     29.49 o 
   7   3   2      656.83      622.06     36.72 o 
   8   3   2       91.19       79.84     16.42 o 
   9   3   2      394.64      719.37     44.39 o 
  10   3   2        3.00        0.70     13.72 o 
  11   3   2      327.92      338.90     41.03 o 
  12   3   2        0.08      -11.91     14.94 o 
  13   3   2       89.42       63.02     19.67 o 
 -13   4   2       38.95       13.91     18.60 o 
 -12   4   2        0.38      -22.64     15.09 o 
 -11   4   2       91.44       87.42     19.99 o 
 -10   4   2       64.20       40.44     17.85 o 
  -9   4   2      241.18      214.12     24.78 o 
  -8   4   2       33.36       25.85     15.15 o 
  -7   4   2      483.81      471.73     32.92 o 
  -6   4   2      124.93      114.65     19.86 o 
  -5   4   2     1624.24     1403.09     68.52 o 
  -4   4   2     1311.46     1190.25     89.26 o 
  -3   4   2     3094.02     2686.62    122.83 o 
  -2   4   2     2914.11     3226.34    183.46 o 
  -1   4   2     2507.06     3231.38    184.03 o 
   0   4   2     2044.72     1690.46     86.94 o 
   1   4   2     2057.45     1811.78     84.63 o 
   2   4   2     1311.74     1323.08     63.37 o 
   3   4   2     1418.43     1158.14     62.60 o 
   4   4   2       98.00       96.71     19.39 o 
   5   4   2      858.66      754.96     50.74 o 
   6   4   2       55.45       33.45     12.68 o 
   7   4   2      646.50      522.68     33.95 o 
   8   4   2      303.06      351.09     46.06 o 
   9   4   2      526.70      541.97     62.23 o 
  10   4   2       92.49       93.73     19.47 o 
  11   4   2      231.16      224.77     26.08 o 
  12   4   2       64.11       74.87     20.62 o 
 -12   5   2       48.08       57.98     21.92 o 
 -11   5   2       60.93      102.85     22.09 o 
 -10   5   2       61.68       47.82     18.47 o 
  -9   5   2      168.47      163.26     23.61 o 
  -8   5   2      404.49      379.67     32.03 o 
  -7   5   2      247.07      252.77     28.86 o 
  -6   5   2      331.34      354.96     33.43 o 
  -5   5   2      545.16      484.50     31.92 o 
  -4   5   2     1594.93     1318.18     66.13 o 
  -3   5   2     1501.20     1330.31     65.68 o 
  -2   5   2     1206.78     1283.88     63.26 o 
  -1   5   2      715.26      808.06     43.83 o 
   0   5   2      930.23      845.37     37.48 o 
   1   5   2      470.36      397.34     21.72 o 
   2   5   2      484.84      495.89     56.86 o 
   3   5   2       51.28       42.43     16.49 o 
   4   5   2       26.31       35.77     13.36 o 
   5   5   2       83.08      140.46     20.96 o 
   6   5   2       16.79        2.77     12.60 o 
   7   5   2       23.65        0.81     13.30 o 
   8   5   2      189.66      190.31     37.53 o 
   9   5   2       63.96       57.27     16.85 o 
  10   5   2      130.27      117.21     21.38 o 
  11   5   2       36.73       20.97     17.44 o 
  12   5   2      100.19      111.25     23.28 o 
 -11   6   2       11.90       13.64     17.92 o 
 -10   6   2      129.47      130.19     23.75 o 
  -9   6   2       13.35        8.52     16.63 o 
  -8   6   2      169.56      194.94     25.26 o 
  -7   6   2       37.96       48.60     16.34 o 
  -6   6   2      238.25      227.89     24.38 o 
  -5   6   2        8.00        9.37     13.08 o 
  -4   6   2     1166.49     1205.63     62.54 o 
  -3   6   2      249.19      251.21     23.88 o 
  -2   6   2     1433.90     1474.30     73.74 o 
  -1   6   2      179.53      215.18     22.09 o 
   0   6   2     1474.75     1336.86     89.20 o 
   1   6   2      173.11      128.21     26.12 o 
   2   6   2      500.59      484.65     33.44 o 
   3   6   2       98.00       66.43     31.26 o 
   4   6   2      177.01      179.32     31.58 o 
   5   6   2        5.47      -11.49     12.90 o 
   6   6   2      114.47      136.44     20.40 o 
   7   6   2       55.19       35.75     16.01 o 
   8   6   2      104.32       97.69     23.78 o 
   9   6   2       57.10       60.39     18.04 o 
  10   6   2       94.87       84.45     20.48 o 
  -9   7   2       32.12       16.95     18.55 o 
  -8   7   2      106.66      142.00     24.07 o 
  -7   7   2       81.26       65.49     18.98 o 
  -6   7   2       66.03       55.87     17.75 o 
  -5   7   2       16.56       18.25     14.86 o 
  -4   7   2      303.93      320.25     29.82 o 
  -3   7   2       30.67        3.88     20.65 o 
  -2   7   2      458.93      513.50     49.07 o 
  -1   7   2        4.85      -23.00     18.52 o 
   0   7   2      781.69      896.60     70.95 o 
   1   7   2       38.97       24.12     21.83 o 
   2   7   2      670.69      836.58     66.32 o 
   3   7   2      229.55      279.06     40.27 o 
   4   7   2      309.62      366.09     38.15 o 
   5   7   2      153.20      147.04     21.58 o 
   6   7   2      247.22      228.86     55.95 o 
   7   7   2       25.50       32.15     18.31 o 
   8   7   2      199.44      189.33     24.78 o 
   9   7   2        0.54       20.19     18.76 o 
  -6   8   2       66.87       67.24     30.31 o 
  -5   8   2       19.41       65.68     42.15 o 
  -4   8   2      188.94      229.33     46.87 o 
  -3   8   2        3.08       -8.12     20.10 o 
  -2   8   2      264.11      311.76     45.51 o 
  -1   8   2       35.53       33.04     25.24 o 
   0   8   2       95.66      110.00     32.19 o 
   1   8   2      156.83      219.15     49.22 o 
   2   8   2       71.08       87.29     30.52 o 
   3   8   2      394.54      505.04     58.54 o 
   4   8   2       15.66       41.51     24.35 o 
   5   8   2      353.55      399.48     50.25 o 
   6   8   2       32.77        1.18     42.67 o 
  -1   9   2        7.98       10.68     26.11 o 
   0   9   2        0.76      -16.40     23.50 o 
   1   9   2       35.43       50.91     29.68 o 
 -13   0   3        3.52      -18.86     16.62 o 
 -11   0   3      366.85      342.94     45.53 o 
  -9   0   3      357.80      450.35     61.18 o 
  -7   0   3     4507.64     5398.59    429.59 o 
  -5   0   3     3514.00     3921.26    263.57 o 
  -3   0   3     1114.15     1155.73     88.50 o 
  -1   0   3    10230.37    11846.83    626.18 o 
   1   0   3     1974.65     1741.64     93.61 o 
   3   0   3     1437.76     1271.95    159.49 o 
   5   0   3     2001.42     1748.82    229.23 o 
   7   0   3     2225.16     1860.86    155.17 o 
   9   0   3     1164.83     1146.06     69.99 o 
  11   0   3      639.00      722.36    103.37 o 
  13   0   3       67.83       50.98     20.34 o 
 -14   1   3       34.66       20.88     17.25 o 
 -13   1   3       67.44       61.01     18.47 o 
 -12   1   3       24.41       14.08     11.84 o 
 -11   1   3      587.75      557.06     42.37 o 
 -10   1   3        8.43        6.08      9.85 o 
  -9   1   3      709.96      734.59     53.67 o 
  -8   1   3      131.23      167.04     16.31 o 
  -7   1   3     5200.63     5945.63    332.72 o 
  -6   1   3        5.54       16.78      7.99 o 
  -5   1   3     5753.32     6032.37    228.18 o 
  -4   1   3     1176.78     1393.07     55.23 o 
  -3   1   3     5652.00     5982.18    225.05 o 
  -2   1   3     1035.91     1022.38     40.55 o 
  -1   1   3      962.70     1031.31     40.57 o 
   0   1   3      273.29      266.80     15.09 o 
   1   1   3      268.49      269.50     20.90 o 
   2   1   3      701.98      478.96     38.11 o 
   3   1   3     5154.61     4177.02    222.97 o 
   4   1   3      354.69      257.56     20.59 o 
   5   1   3     4538.10     3809.96    204.86 o 
   6   1   3       89.34       75.04     11.50 o 
   7   1   3     2563.91     2342.77    107.29 o 
   8   1   3      429.08      430.73     29.06 o 
   9   1   3      608.14      627.01     37.50 o 
  10   1   3      145.58      188.65     20.90 o 
  11   1   3      178.39      129.07     19.14 o 
  12   1   3      153.60      127.00     19.24 o 
  13   1   3        6.52       23.93     15.09 o 
  14   1   3       38.07       16.99     16.48 o 
 -14   2   3      131.73      112.46     22.67 o 
 -13   2   3       18.97       17.93     18.57 o 
 -12   2   3      365.33      229.45     33.35 o 
 -11   2   3      125.12      116.10     19.87 o 
 -10   2   3      771.95      941.87     89.10 o 
  -9   2   3      309.53      339.11     28.22 o 
  -8   2   3     1865.01     1811.29     74.12 o 
  -7   2   3     2825.77     2931.90    114.15 o 
  -6   2   3     1446.59     1443.07     58.37 o 
  -5   2   3     1473.72     1591.73     63.16 o 
  -4   2   3     4767.39     4638.34    175.37 o 
  -3   2   3     1379.45     1480.42     58.12 o 
  -2   2   3     4253.31     4685.45    176.17 o 
  -1   2   3      775.82      787.97     36.61 o 
   0   2   3    13274.35    12828.41   1605.24 o 
   1   2   3      209.88      213.02     11.90 o 
   2   2   3     4164.15     3721.67    152.49 o 
   3   2   3     2663.26     2388.78    109.74 o 
   4   2   3     1449.27     1303.10     75.25 o 
   5   2   3     1110.95      896.61     37.39 o 
   6   2   3      299.77      700.55     37.49 o 
   7   2   3      997.16     1196.60     81.77 o 
   8   2   3      311.69      289.42     19.80 o 
   9   2   3      169.09      168.68     23.39 o 
  10   2   3       87.54       82.63     17.16 o 
  11   2   3       14.35        2.34     17.20 o 
  12   2   3       90.86       64.77     17.96 o 
  13   2   3        0.31      -10.24     15.26 o 
 -13   3   3       23.35        7.13     20.21 o 
 -12   3   3      180.54      111.12     21.39 o 
 -11   3   3       56.94       63.25     23.59 o 
 -10   3   3      317.58      382.09     31.53 o 
  -9   3   3      101.00       54.25     16.70 o 
  -8   3   3      260.02      219.91     23.84 o 
  -7   3   3       91.77       78.17     16.37 o 
  -6   3   3      419.14      421.52     45.12 o 
  -5   3   3       16.16       19.49      7.08 o 
  -4   3   3     2542.55     2417.17    111.37 o 
  -3   3   3      144.16      204.05     13.19 o 
  -2   3   3     1602.24     1526.01     60.18 o 
  -1   3   3      831.79      645.14     59.53 o 
   0   3   3     5785.97     6445.55    275.96 o 
   1   3   3     2305.81     2097.00    111.05 o 
   2   3   3     2930.64     2867.92    143.40 o 
   3   3   3        1.79       -2.43      5.72 o 
   4   3   3     3693.39     3231.76    145.24 o 
   5   3   3      561.93      476.84     23.41 o 
   6   3   3     1397.75     1428.44     58.42 o 
   7   3   3      561.99      530.55     32.96 o 
   8   3   3      532.59      514.84     33.32 o 
   9   3   3      122.38      116.00     18.57 o 
  10   3   3      226.50      274.75     27.03 o 
  11   3   3        5.82       11.29     15.28 o 
  12   3   3       91.83       91.02     20.07 o 
  13   3   3        0.41       -2.13     16.31 o 
 -13   4   3       32.90       31.48     20.22 o 
 -12   4   3       57.59       42.58     19.94 o 
 -11   4   3        8.03       -2.36     16.68 o 
 -10   4   3      136.38      131.36     21.90 o 
  -9   4   3        1.90      -19.12     17.29 o 
  -8   4   3      165.73      159.14     21.82 o 
  -7   4   3      498.18      473.30     49.44 o 
  -6   4   3      273.52      288.81     25.52 o 
  -5   4   3      570.81      490.45     36.67 o 
  -4   4   3     1135.35      999.76     64.94 o 
  -3   4   3       54.24       83.96     18.60 o 
  -2   4   3     1859.91     1879.51     83.63 o 
  -1   4   3      148.80      176.75     15.36 o 
   0   4   3     4461.29     4697.07    178.15 o 
   1   4   3     1460.60     1309.96     53.07 o 
   2   4   3     2370.17     2002.94    100.59 o 
   3   4   3     1062.14      990.04     74.60 o 
   4   4   3      947.62      842.40     65.83 o 
   5   4   3       80.36       91.13     17.68 o 
   6   4   3      324.38      339.42     27.22 o 
   7   4   3      133.21      128.74     32.88 o 
   8   4   3      215.35      209.48     23.22 o 
   9   4   3       30.61       46.09     16.09 o 
  10   4   3      147.46      228.86     28.80 o 
  11   4   3       37.64       34.46     16.48 o 
  12   4   3       98.95      113.26     21.89 o 
 -12   5   3       78.33       58.62     21.36 o 
 -11   5   3       79.38      126.57     24.01 o 
 -10   5   3      199.63      234.98     27.45 o 
  -9   5   3      130.04      146.08     22.83 o 
  -8   5   3      358.49      303.26     29.67 o 
  -7   5   3      268.25      272.76     27.04 o 
  -6   5   3      398.67      358.91     28.69 o 
  -5   5   3      438.54      449.95     32.30 o 
  -4   5   3     1435.17     1374.69     68.41 o 
  -3   5   3     2147.22     1960.37     93.10 o 
  -2   5   3     1775.22     1331.52    116.20 o 
  -1   5   3     2013.15     1990.76     93.49 o 
   0   5   3      937.02      966.60     50.43 o 
   1   5   3     2292.64     2122.17     99.57 o 
   2   5   3     1064.29      965.50     61.17 o 
   3   5   3     1042.99     1065.86     65.22 o 
   4   5   3      167.65      174.07     21.39 o 
   5   5   3       29.87       25.98     13.53 o 
   6   5   3       38.20       46.07     14.41 o 
   7   5   3       30.00       67.17     22.92 o 
   8   5   3       30.70       17.67     14.58 o 
   9   5   3       12.22       21.57     15.13 o 
  10   5   3       19.93       -3.54     15.03 o 
  11   5   3       50.00       27.81     17.15 o 
 -10   6   3        6.17        5.97     19.06 o 
  -9   6   3      271.05      250.13     41.05 o 
  -8   6   3       10.65       -3.29     15.71 o 
  -7   6   3      346.21      367.62     31.75 o 
  -6   6   3      172.98      162.00     23.81 o 
  -5   6   3      447.66      457.12     42.25 o 
  -4   6   3      131.62       93.60     17.93 o 
  -3   6   3      787.08      964.02     52.26 o 
  -2   6   3        1.80       -4.15     11.72 o 
  -1   6   3     1332.45     1588.63     78.70 o 
   0   6   3       59.91      143.65     26.53 o 
   1   6   3     1507.11     1408.74     92.99 o 
   2   6   3      314.12      336.89     40.24 o 
   3   6   3      775.73      731.39     52.28 o 
   4   6   3        4.29        2.69     13.44 o 
   5   6   3      276.09      254.79     33.42 o 
   6   6   3        3.25       -7.42     13.76 o 
   7   6   3      131.33      158.13     31.40 o 
   8   6   3        7.30       -9.26     14.29 o 
   9   6   3       68.62       69.67     18.49 o 
  10   6   3       18.64       13.75     17.76 o 
  -9   7   3       80.83       43.84     31.72 o 
  -8   7   3       84.56       57.74     19.96 o 
  -7   7   3      214.99      277.03     36.18 o 
  -6   7   3      134.41      108.91     21.10 o 
  -5   7   3       59.20       55.10     17.13 o 
  -4   7   3       95.69       84.99     18.01 o 
  -3   7   3      133.62      138.90     29.85 o 
  -2   7   3        1.16        8.28     19.47 o 
  -1   7   3      285.96      371.86     44.53 o 
   0   7   3       15.77       -4.22     20.50 o 
   1   7   3      459.90      494.14     53.17 o 
   2   7   3        3.60      -10.76     17.99 o 
   3   7   3      419.71      519.65     50.45 o 
   4   7   3       85.02       67.40     19.44 o 
   5   7   3      216.22      204.01     42.08 o 
   6   7   3       77.45       72.61     19.35 o 
   7   7   3      118.34       97.68     32.37 o 
   8   7   3       54.09       60.94     19.61 o 
  -6   8   3      118.08      116.07     34.21 o 
  -5   8   3       63.70       35.00     39.02 o 
  -4   8   3       76.93      100.61     29.12 o 
  -3   8   3      168.52      203.74     45.12 o 
  -2   8   3        0.27      -26.73     17.82 o 
  -1   8   3      235.85      314.66     44.95 o 
   0   8   3        5.38       12.00     22.78 o 
   1   8   3      243.97      309.99     58.76 o 
   2   8   3        1.57        0.98     22.34 o 
   3   8   3      115.97      139.98     33.32 o 
   4   8   3      130.35      170.15     35.18 o 
   5   8   3       13.27       23.28     23.41 o 
   6   8   3      207.04      291.79     68.73 o 
  -1   9   3       64.00       73.94     32.56 o 
   0   9   3       46.59       57.38     36.00 o 
 -14   0   4       40.01       31.93     24.31 o 
 -12   0   4      117.96       59.59     21.13 o 
 -10   0   4        2.19      -31.44     20.96 o 
  -8   0   4      235.64      300.64     29.08 o 
  -6   0   4     3301.42     3843.53    208.93 o 
  -4   0   4     6310.00     6843.20    450.17 o 
   0   0   4     2869.11     2349.69    260.50 o 
   2   0   4        7.55        6.75      5.32 o 
   4   0   4     1723.34     1744.66     98.07 o 
   6   0   4     1301.35     1115.43     64.79 o 
   8   0   4     1204.27     1308.63    161.71 o 
  10   0   4      775.26      802.71     53.82 o 
  12   0   4      163.07      162.45     25.44 o 
  14   0   4       38.20       23.07     28.90 o 
 -14   1   4       45.16       28.86     17.33 o 
 -13   1   4       46.29       43.94     17.30 o 
 -12   1   4      221.64      143.94     26.82 o 
 -11   1   4       33.10       17.65      9.73 o 
 -10   1   4      271.19      203.19     44.14 o 
  -9   1   4       60.65       26.61     14.97 o 
  -8   1   4     2445.75     2738.39    219.29 o 
  -7   1   4       99.20      118.62     12.56 o 
  -6   1   4     6408.94     7389.11    279.42 o 
  -5   1   4      132.90      172.49     12.57 o 
  -4   1   4     8205.02     8926.22    335.54 o 
  -3   1   4      224.68      274.51     15.33 o 
  -2   1   4     8797.58     9492.28    354.34 o 
  -1   1   4       12.16       17.20      5.17 o 
   0   1   4     3869.23     3976.43    170.57 o 
   1   1   4      474.33      374.40     31.62 o 
   2   1   4      376.51      341.63     18.71 o 
   3   1   4     1214.65      993.27     45.23 o 
   4   1   4     1477.15     1318.17    106.54 o 
   5   1   4       91.75       81.06     10.13 o 
   6   1   4     1073.07      975.74     48.49 o 
   7   1   4      232.64      260.96     20.91 o 
   8   1   4     1012.81     1001.78     62.56 o 
   9   1   4       13.50        8.89      9.76 o 
  10   1   4      533.22      474.08     44.59 o 
  11   1   4       36.20       74.29     13.60 o 
  12   1   4      137.99      134.68     19.30 o 
  13   1   4       33.65       32.70     15.79 o 
 -14   2   4       25.59       41.06     18.57 o 
 -13   2   4      125.27      108.22     20.88 o 
 -12   2   4       80.38       48.95     17.73 o 
 -11   2   4      533.39      535.77     37.37 o 
 -10   2   4        0.35       26.59     15.90 o 
  -9   2   4     1169.07     1311.32     75.44 o 
  -8   2   4      350.37      396.18     38.23 o 
  -7   2   4     3119.65     3353.32    130.03 o 
  -6   2   4     1668.19     1814.17     72.43 o 
  -5   2   4     4200.15     4606.94    175.16 o 
  -4   2   4     3615.69     3902.54    148.33 o 
  -3   2   4     8661.51     9127.36    483.28 o 
  -2   2   4     6671.47     7190.51    308.63 o 
  -1   2   4     3647.38     3602.86    136.09 o 
   0   2   4      221.31      228.50     14.99 o 
   1   2   4     5631.72     5349.28    318.57 o 
   2   2   4      281.81      266.71     14.42 o 
   3   2   4     4894.83     3882.21    168.64 o 
   4   2   4      182.51      193.73     12.69 o 
   5   2   4     1405.91     1243.68     50.21 o 
   6   2   4      796.48      669.80     30.50 o 
   7   2   4      929.70      969.63     41.97 o 
   8   2   4      957.64     1012.74     44.25 o 
   9   2   4      175.69      182.63     16.49 o 
  10   2   4      325.72      268.89     25.36 o 
  11   2   4      126.78      139.89     20.23 o 
  12   2   4       50.19       48.71     17.15 o 
  13   2   4       36.92       27.14     16.84 o 
 -13   3   4      160.16      127.00     23.88 o 
 -12   3   4        0.23        4.41     16.35 o 
 -11   3   4      540.47      448.37     53.05 o 
 -10   3   4      182.06      237.42     40.68 o 
  -9   3   4      695.99      887.72     63.58 o 
  -8   3   4      127.35       91.58     22.94 o 
  -7   3   4      747.19      705.74     55.95 o 
  -6   3   4       36.28       26.52      9.17 o 
  -5   3   4      407.86      387.84     20.40 o 
  -4   3   4      133.03      166.51     12.57 o 
  -3   3   4      564.01      548.78     25.36 o 
  -2   3   4       42.38       43.88      7.28 o 
  -1   3   4     1732.62     1636.87    123.91 o 
   0   3   4      810.54      712.95     35.93 o 
   1   3   4     2757.02     3246.27    151.35 o 
   2   3   4      782.67      717.52     40.52 o 
   3   3   4     2424.06     1966.00     90.13 o 
   4   3   4      622.37      609.77     27.84 o 
   5   3   4     2072.71     1872.37     73.69 o 
   6   3   4        1.00       -5.61      8.19 o 
   7   3   4      944.45      997.33     52.22 o 
   8   3   4       22.12       27.01     13.39 o 
   9   3   4      263.52      249.72     24.23 o 
  10   3   4       62.55       60.93     16.34 o 
  11   3   4      163.72      185.69     23.17 o 
  12   3   4        7.26        7.23     15.58 o 
  13   3   4       43.26       39.10     20.96 o 
 -13   4   4      134.27      129.69     26.13 o 
 -12   4   4       38.82       39.65     19.78 o 
 -11   4   4      251.40      224.44     34.73 o 
 -10   4   4      153.56      139.50     23.30 o 
  -9   4   4      186.09      214.33     25.46 o 
  -8   4   4      116.27       70.94     18.36 o 
  -7   4   4       78.14       45.27     19.27 o 
  -6   4   4      557.70      585.35     46.89 o 
  -5   4   4      182.63      188.61     19.32 o 
  -4   4   4      209.69      236.29     20.44 o 
  -3   4   4      583.70      635.57     35.02 o 
  -2   4   4      961.26     1090.31     44.91 o 
  -1   4   4     1176.76     1091.75     63.10 o 
   0   4   4       10.37       32.07     10.62 o 
   1   4   4     2711.89     3183.08    122.49 o 
   2   4   4      499.59      443.21     31.70 o 
   3   4   4     2131.52     1954.13    100.10 o 
   4   4   4      479.14      463.47     34.99 o 
   5   4   4      847.52      770.81     42.24 o 
   6   4   4       19.02        5.17     11.96 o 
   7   4   4      350.03      385.15     39.98 o 
   8   4   4       34.43       31.66     14.35 o 
   9   4   4      112.44      118.62     19.54 o 
  10   4   4        0.24       11.09     14.46 o 
  11   4   4       61.10       69.89     26.57 o 
  12   4   4       21.55       18.98     16.98 o 
 -12   5   4       98.15       98.94     24.65 o 
 -11   5   4      136.26      121.47     24.12 o 
 -10   5   4      220.17      321.41     32.27 o 
  -9   5   4      461.01      489.09     36.46 o 
  -8   5   4      176.81      209.16     52.43 o 
  -7   5   4      468.28      453.76     52.17 o 
  -6   5   4       47.31       29.21     15.42 o 
  -5   5   4      427.27      405.10     30.99 o 
  -4   5   4      227.25      235.79     29.65 o 
  -3   5   4     1353.32     1531.02     95.35 o 
  -2   5   4      638.43      799.39    107.13 o 
  -1   5   4     1548.62     1475.25     71.61 o 
   0   5   4     2473.86     2543.50    117.47 o 
   1   5   4     2275.05     2156.31    127.50 o 
   2   5   4     2379.10     2169.12    102.21 o 
   3   5   4     1666.14     1482.64     72.56 o 
   4   5   4     1686.17     1652.13     80.44 o 
   5   5   4      372.40      376.02     29.28 o 
   6   5   4      359.39      382.14     30.14 o 
   7   5   4      133.62      107.29     17.78 o 
   8   5   4      105.15       92.59     17.99 o 
   9   5   4        4.49      -10.53     13.86 o 
  10   5   4        2.20       -6.19     14.54 o 
  11   5   4        4.78      -10.74     16.06 o 
 -10   6   4      367.89      467.54    100.01 o 
  -9   6   4       37.75       44.42     19.06 o 
  -8   6   4      469.66      438.29     49.16 o 
  -7   6   4        2.31        4.81     15.43 o 
  -6   6   4      761.69      633.55     41.05 o 
  -5   6   4       50.62       57.78     17.12 o 
  -4   6   4      914.05      941.93     52.49 o 
  -3   6   4       69.34       63.44     17.05 o 
  -2   6   4      647.47      700.55     42.17 o 
  -1   6   4      110.41      109.81     17.91 o 
   0   6   4     1646.18     2038.77    126.62 o 
   1   6   4        0.18        2.37     13.19 o 
   2   6   4     1277.04     1177.44    157.48 o 
   3   6   4       17.28       16.99     13.99 o 
   4   6   4      978.51     1026.23     58.89 o 
   5   6   4        0.06       10.14     13.70 o 
   6   6   4      184.68      172.60     22.52 o 
   7   6   4        7.11       -5.28     16.80 o 
   8   6   4       64.65       52.37     17.57 o 
   9   6   4        0.19       -3.26     15.52 o 
  10   6   4       46.26       10.32     19.73 o 
  -9   7   4        0.03      -10.34     16.60 o 
  -8   7   4       86.10       95.66     22.35 o 
  -7   7   4       67.04       56.42     20.74 o 
  -6   7   4      229.71      291.76     61.90 o 
  -5   7   4      152.15      144.98     22.80 o 
  -4   7   4       25.98        8.67     15.06 o 
  -3   7   4      373.06      500.76     53.37 o 
  -2   7   4       34.66       19.96     20.08 o 
  -1   7   4      109.38      157.14     32.17 o 
   0   7   4      214.77      301.62     39.68 o 
   1   7   4       10.25        8.37     19.72 o 
   2   7   4      189.90      201.04     34.18 o 
   3   7   4       21.32        4.38     18.46 o 
   4   7   4      282.16      279.66     41.06 o 
   5   7   4        0.16      -12.54     18.01 o 
   6   7   4      132.20      112.12     26.18 o 
   7   7   4       38.43       29.62     17.99 o 
   8   7   4       63.30       32.22     32.40 o 
  -6   8   4      121.90      164.71     39.96 o 
  -5   8   4      129.06       92.55     45.25 o 
  -4   8   4      129.58      172.08     52.17 o 
  -3   8   4      188.45      294.99     46.95 o 
  -2   8   4      139.28      172.06     34.81 o 
  -1   8   4       17.71      -10.38     31.80 o 
   0   8   4      175.36      239.01     40.33 o 
   1   8   4        9.29       40.53     24.54 o 
   2   8   4      269.99      310.36     45.53 o 
   3   8   4        3.20      -16.64     20.32 o 
   4   8   4      126.18      222.96     39.46 o 
   5   8   4        2.59        6.24     21.16 o 
   6   8   4       25.37       42.80     29.70 o 
 -13   0   5      281.72      284.52     69.90 o 
 -11   0   5      394.87      413.59    101.45 o 
  -9   0   5       35.29       33.67     18.38 o 
  -7   0   5      463.38      574.12     40.80 o 
  -5   0   5     1296.60     1382.81     79.29 o 
  -3   0   5     4971.90     5579.81    298.47 o 
  -1   0   5     3884.39     4136.04    221.78 o 
   1   0   5      142.76      240.33     28.76 o 
   3   0   5       58.86       59.73      8.81 o 
   5   0   5      897.63      940.08     54.73 o 
   7   0   5      391.92      450.84     33.22 o 
   9   0   5      382.74      409.79     34.23 o 
  11   0   5      436.22      501.39     67.34 o 
  13   0   5       37.81       42.41     24.89 o 
 -14   1   5       40.10       39.08     17.96 o 
 -13   1   5      172.81      190.41     60.71 o 
 -12   1   5       77.97       36.72     11.51 o 
 -11   1   5      190.00      126.61     20.49 o 
 -10   1   5       58.50       29.50     11.01 o 
  -9   1   5       85.04      107.42     21.92 o 
  -8   1   5      278.77      334.86     21.92 o 
  -7   1   5     1723.43     1915.27     77.18 o 
  -6   1   5       19.64       16.68      8.36 o 
  -5   1   5     4291.24     4901.00    186.48 o 
  -4   1   5      188.33      241.09     14.99 o 
  -3   1   5    16934.87    18711.22    797.49 o 
  -2   1   5       67.80       69.31     10.71 o 
  -1   1   5    18722.89    19632.08    834.95 o 
   0   1   5        1.20        5.31      5.82 o 
   1   1   5    12637.28    11685.48    595.60 o 
   3   1   5     1401.22     1228.93     50.83 o 
   4   1   5       93.66       97.16      9.43 o 
   5   1   5      312.97      326.11     17.73 o 
   6   1   5       69.28       65.97      9.77 o 
   7   1   5      313.45      312.99     19.23 o 
   8   1   5      166.14      211.96     16.84 o 
   9   1   5      420.63      438.98     24.91 o 
  10   1   5        9.14        8.48     11.03 o 
  11   1   5      419.20      438.10     27.13 o 
  12   1   5       20.11       33.93     15.17 o 
  13   1   5       42.00       22.59     15.68 o 
 -14   2   5       44.14       19.60     17.59 o 
 -13   2   5      140.11      121.26     22.44 o 
 -12   2   5      190.04      206.75     33.49 o 
 -11   2   5       62.94       67.94     19.36 o 
 -10   2   5      366.18      394.14     32.63 o 
  -9   2   5       34.25       31.43     19.68 o 
  -8   2   5     1441.66     1644.25     67.85 o 
  -7   2   5      399.49      409.02     23.59 o 
  -6   2   5     2218.60     2315.81     91.19 o 
  -5   2   5      348.50      355.55     19.77 o 
  -4   2   5     7866.40     8906.61    334.63 o 
  -3   2   5     5047.83     5447.46    235.48 o 
  -2   2   5     9033.72     9894.05    370.14 o 
  -1   2   5     2379.35     2378.48     91.02 o 
   0   2   5     7142.52     7013.67    413.82 o 
   1   2   5     1308.27     1127.24     63.06 o 
   2   2   5     3442.23     3351.93    145.57 o 
   3   2   5      364.38      299.74     16.37 o 
   4   2   5     3617.27     3075.71    117.46 o 
   5   2   5      114.14      125.96     11.70 o 
   6   2   5     1542.33     1501.53     60.75 o 
   7   2   5      194.75      211.73     16.29 o 
   8   2   5      665.43      720.40     34.16 o 
   9   2   5      198.98      207.68     18.09 o 
  10   2   5      124.75      136.64     19.90 o 
  11   2   5      223.77      176.01     21.39 o 
  12   2   5       69.18       69.35     19.32 o 
  13   2   5       36.94       27.83     15.80 o 
 -13   3   5       54.75       49.64     19.71 o 
 -12   3   5      294.10      297.59     35.34 o 
 -11   3   5        2.61       11.33     16.82 o 
 -10   3   5      689.62      605.32     55.80 o 
  -9   3   5       38.99       49.92     17.31 o 
  -8   3   5     1187.42     1371.75    128.48 o 
  -7   3   5      115.75      119.09     17.91 o 
  -6   3   5     1581.15     1741.60     79.33 o 
  -5   3   5      396.51      393.47     21.15 o 
  -4   3   5     1516.27     1733.46     68.74 o 
  -3   3   5        3.92       12.17      6.94 o 
  -2   3   5      350.29      312.05     25.08 o 
  -1   3   5        0.38        0.69      6.22 o 
   0   3   5     2255.52     2016.38    140.47 o 
   1   3   5       39.29       57.70     11.02 o 
   2   3   5     1048.71     1195.71     64.10 o 
   3   3   5      470.90      402.52     25.81 o 
   4   3   5     1482.14     1254.96     51.07 o 
   5   3   5      432.23      386.91     21.58 o 
   6   3   5      757.15      707.93     35.44 o 
   7   3   5       87.62       71.08     15.12 o 
   8   3   5      457.73      516.44     40.86 o 
   9   3   5        3.69      -10.92     12.63 o 
  10   3   5      216.42      191.46     22.71 o 
  11   3   5       24.99       27.35     16.31 o 
  12   3   5       80.65       88.96     19.37 o 
  13   3   5        0.12       -6.23     19.68 o 
 -12   4   5      207.07      190.84     33.66 o 
 -11   4   5       74.09       60.94     20.44 o 
 -10   4   5      712.64      689.83     45.26 o 
  -9   4   5      254.48      270.06     29.72 o 
  -8   4   5      836.69      804.49     48.16 o 
  -7   4   5      227.49      190.41     28.94 o 
  -6   4   5      470.67      455.55     60.55 o 
  -5   4   5      443.99      464.55     30.61 o 
  -4   4   5      203.60      196.27     19.13 o 
  -3   4   5       11.93        7.67      8.64 o 
  -2   4   5      133.85      109.98     23.73 o 
  -1   4   5      423.55      387.24     68.30 o 
   0   4   5      245.61      279.17     17.27 o 
   1   4   5       43.13       63.94     14.65 o 
   2   4   5      808.83     1108.26     52.57 o 
   3   4   5       70.34       58.91      9.68 o 
   4   4   5     1787.34     1588.86     77.24 o 
   5   4   5       36.28       45.14     12.90 o 
   6   4   5     1114.74      998.43     52.83 o 
   7   4   5      143.91      112.61     17.96 o 
   8   4   5      375.73      465.90     32.48 o 
   9   4   5        2.06        5.66     13.80 o 
  10   4   5       72.86       68.27     17.44 o 
  11   4   5        0.13      -24.26     16.17 o 
  12   4   5       22.24        8.20     20.09 o 
 -12   5   5       34.09       38.14     21.01 o 
 -11   5   5      242.87      259.42     31.26 o 
 -10   5   5      227.86      268.73     30.98 o 
  -9   5   5      529.04      635.15     52.58 o 
  -8   5   5      514.62      524.41     48.52 o 
  -7   5   5      676.48      663.16     58.06 o 
  -6   5   5      565.06      543.12     85.19 o 
  -5   5   5      388.33      323.33     34.30 o 
  -4   5   5      725.77      724.03     41.46 o 
  -3   5   5        3.39      -17.57     11.71 o 
  -2   5   5      937.20      965.18     64.58 o 
   0   5   5     1135.76     1043.13     53.79 o 
   1   5   5      518.68      628.50     43.95 o 
   2   5   5     2285.63     2166.59    124.96 o 
   3   5   5     1553.81     1528.25     91.16 o 
   4   5   5     1069.79     1071.29     70.32 o 
   5   5   5     1218.37     1198.48     62.31 o 
   6   5   5      584.82      620.71     50.78 o 
   7   5   5      666.13      641.79     40.94 o 
   8   5   5      189.32      188.47     34.36 o 
   9   5   5       77.60       63.94     19.50 o 
  10   5   5       15.81       -2.31     17.37 o 
  11   5   5       21.18       -1.96     19.00 o 
 -10   6   5        9.61       25.03     19.08 o 
  -9   6   5      391.82      525.03     78.89 o 
  -8   6   5       30.04       21.03     20.02 o 
  -7   6   5      671.73      582.67     68.22 o 
  -6   6   5        9.31       14.91     16.09 o 
  -5   6   5     1040.99      959.03     53.77 o 
  -4   6   5        1.45       14.37     14.57 o 
  -3   6   5      823.92      908.06    127.31 o 
  -2   6   5       68.74       70.33     23.06 o 
  -1   6   5     1067.17     1088.96    135.67 o 
   0   6   5      139.95      203.65     31.70 o 
   1   6   5     1270.76     1382.68     70.40 o 
   2   6   5        2.50      -16.42     13.02 o 
   3   6   5     1326.52     1413.24    105.66 o 
   4   6   5        0.15       10.17     22.60 o 
   5   6   5     1069.63     1137.91     62.04 o 
   6   6   5       18.17       17.62     15.42 o 
   7   6   5      329.39      350.54     31.35 o 
   8   6   5        0.09       -8.00     17.15 o 
   9   6   5       60.65       40.98     20.58 o 
  10   6   5        7.92       -3.93     19.03 o 
  -8   7   5        2.96       -5.08     17.19 o 
  -7   7   5      141.48      124.11     23.66 o 
  -6   7   5       13.15      -12.47     15.89 o 
  -5   7   5      291.85      331.63     75.05 o 
  -4   7   5      112.12      102.91     28.16 o 
  -3   7   5       17.63       24.84     20.29 o 
  -2   7   5      325.76      394.97     45.89 o 
  -1   7   5       19.65       26.58     21.04 o 
   0   7   5      199.58      219.70     35.51 o 
   1   7   5       76.54      137.68     27.61 o 
   2   7   5       25.23       35.46     21.87 o 
   3   7   5      126.82      144.04     55.23 o 
   4   7   5        4.19       -6.77     16.73 o 
   5   7   5      127.93      102.40     32.28 o 
   6   7   5        3.22      -14.24     18.39 o 
   7   7   5       47.38       38.39     28.60 o 
   8   7   5        4.33      -21.22     37.23 o 
  -6   8   5        6.08       25.85     28.25 o 
  -5   8   5      178.47      189.46     55.18 o 
  -4   8   5       98.17       83.07     28.09 o 
  -3   8   5      182.85      254.63     52.10 o 
  -2   8   5      282.07      322.14     46.48 o 
  -1   8   5      152.37      226.24     39.42 o 
   0   8   5      129.01      130.16     32.74 o 
   1   8   5      180.64      209.66     37.84 o 
   2   8   5        4.46       52.04     23.63 o 
   3   8   5      210.86      313.31     63.44 o 
   4   8   5        3.88       30.24     28.50 o 
   5   8   5      152.08      209.30     50.33 o 
 -14   0   6      280.17      173.47     43.02 o 
 -12   0   6      878.07      854.14     95.45 o 
 -10   0   6     1016.26     1047.18    101.92 o 
  -8   0   6     1373.52     1589.04     93.27 o 
  -6   0   6      534.09      602.75     63.36 o 
  -4   0   6      924.02      876.91     53.01 o 
  -2   0   6     1176.26     1176.48     66.90 o 
   0   0   6    16374.10    14756.39   1356.30 o 
   2   0   6     1207.31     1450.43    111.60 o 
   4   0   6      914.21      851.52     50.10 o 
   6   0   6        3.09       -7.77     10.18 o 
   8   0   6        0.98      -17.70     12.20 o 
  10   0   6      250.59      282.86     30.16 o 
  12   0   6       68.73       90.84     21.36 o 
 -14   1   6      160.92      173.98     30.62 o 
 -13   1   6       68.12       45.84     16.82 o 
 -12   1   6      406.45      287.58     35.38 o 
 -11   1   6      177.11      148.38     18.03 o 
 -10   1   6      207.69      207.18     56.01 o 
  -9   1   6      283.74      284.36     21.29 o 
  -8   1   6      182.66      570.80     53.41 o 
  -7   1   6      481.18      578.18     35.23 o 
  -6   1   6       68.54       68.86     10.62 o 
  -5   1   6      271.98      332.35     19.34 o 
  -4   1   6     2586.65     2725.98    105.40 o 
  -3   1   6      983.99     1036.73     42.80 o 
  -2   1   6     6993.80     7235.61    269.77 o 
  -1   1   6      272.38      327.30     45.87 o 
   0   1   6    16923.39    17699.28    753.72 o 
   1   1   6       24.68       17.91      6.66 o 
   2   1   6     7149.55     6376.33    239.72 o 
   3   1   6      123.98      145.19      9.95 o 
   4   1   6     5071.16     4977.87    188.45 o 
   5   1   6        1.30        6.37      7.30 o 
   6   1   6     1106.66     1120.29     46.67 o 
   7   1   6      154.84      157.16     13.92 o 
   8   1   6      205.48      219.25     16.86 o 
   9   1   6       18.08       35.33     11.18 o 
  10   1   6      274.19      276.63     20.88 o 
  11   1   6       25.38       28.55     12.69 o 
  12   1   6       61.32       70.43     16.89 o 
  13   1   6        7.08        7.77     15.01 o 
 -13   2   6       50.35       27.91     17.26 o 
 -12   2   6      211.92      145.58     22.93 o 
 -11   2   6      324.01      354.65     41.95 o 
 -10   2   6      145.19       93.88     23.87 o 
  -9   2   6      294.83      317.74     22.72 o 
  -8   2   6      369.71      436.96     25.78 o 
  -7   2   6      941.71      981.69     47.26 o 
  -6   2   6       64.35       81.88     11.01 o 
  -5   2   6     1034.34      992.75     42.51 o 
  -4   2   6      534.55      595.48     27.83 o 
  -3   2   6     3055.95     3126.47    120.09 o 
  -2   2   6     2157.07     2372.16     91.64 o 
  -1   2   6     6582.83     6909.43    259.82 o 
   0   2   6     4712.85     4551.64    256.22 o 
   1   2   6     8037.13     7664.38    402.69 o 
   2   2   6     2814.36     2116.52    176.95 o 
   3   2   6     4929.81     4314.79    213.00 o 
   4   2   6      546.77      443.70     28.95 o 
   5   2   6     2027.51     1825.92     74.73 o 
   6   2   6       12.40        4.43      8.85 o 
   7   2   6     1266.13     1280.56     53.61 o 
   8   2   6        1.71        3.67     10.42 o 
   9   2   6      250.77      306.16     21.68 o 
  10   2   6       80.45       63.94     16.60 o 
  11   2   6      130.68      122.11     19.34 o 
  12   2   6       44.57       42.73     20.55 o 
  13   2   6       28.39       61.39     23.26 o 
 -13   3   6       78.68       71.02     21.39 o 
 -12   3   6       53.86       61.63     20.54 o 
 -11   3   6      523.15      468.06     43.32 o 
 -10   3   6       20.62       21.60     17.78 o 
  -9   3   6      647.56      673.98     79.27 o 
  -8   3   6       11.16       10.22     15.25 o 
  -7   3   6     1626.28     1837.72     89.24 o 
  -6   3   6       49.23       57.51     10.13 o 
  -5   3   6     3002.79     3342.69    128.86 o 
  -4   3   6       79.01       84.35     10.35 o 
  -3   3   6     2847.12     3038.01    134.37 o 
  -2   3   6        4.24       11.37      7.14 o 
  -1   3   6     1819.83     1847.14     72.00 o 
   0   3   6       47.36       69.24     12.44 o 
   1   3   6      634.82      578.83     26.30 o 
   2   3   6      118.09      148.53     15.50 o 
   3   3   6      759.44      869.71     43.42 o 
   4   3   6      168.59      171.19     13.85 o 
   5   3   6      963.86      860.82     38.03 o 
   6   3   6      112.48      125.34     13.60 o 
   7   3   6      655.93      612.50     37.02 o 
   8   3   6       70.62       67.27     15.25 o 
   9   3   6      247.22      380.70     30.32 o 
  10   3   6        6.85       15.03     14.89 o 
  11   3   6      126.60       97.78     23.32 o 
  12   3   6        0.23      -13.86     19.31 o 
 -12   4   6        5.95        4.16     18.57 o 
 -11   4   6      268.05      264.31     45.87 o 
 -10   4   6       58.22       63.68     21.03 o 
  -9   4   6      780.96      832.08     69.61 o 
  -8   4   6      287.74      248.73     34.67 o 
  -7   4   6     1883.25     2054.41     99.28 o 
  -6   4   6      338.03      317.10     26.74 o 
  -5   4   6     2078.04     2357.55    119.87 o 
  -4   4   6      646.87      661.59     31.85 o 
  -3   4   6      849.46      860.16     44.32 o 
  -2   4   6        0.76       -4.55      8.29 o 
  -1   4   6      398.05      413.58     30.51 o 
   0   4   6      154.27      158.39     16.10 o 
   1   4   6      103.48      101.21     11.13 o 
   2   4   6       44.10       40.03      9.34 o 
   3   4   6      163.82      403.62     46.07 o 
   4   4   6        1.16       -0.53      8.74 o 
   5   4   6      417.90      407.32     28.53 o 
   6   4   6      117.36      125.83     18.23 o 
   7   4   6      546.78      487.42     33.15 o 
   8   4   6      163.47      135.21     19.68 o 
   9   4   6      242.48      252.23     29.86 o 
  10   4   6        0.27        2.26     16.93 o 
  11   4   6      102.49       74.47     22.43 o 
  12   4   6        6.66      -18.63     21.34 o 
 -11   5   6       57.76      111.64     25.23 o 
 -10   5   6      177.17      191.92     27.47 o 
  -9   5   6      155.87      199.73     26.79 o 
  -8   5   6      757.96      721.39     61.69 o 
  -7   5   6      401.03      375.42     42.88 o 
  -6   5   6     1440.02     1526.72     76.75 o 
  -5   5   6      902.72      898.49     53.80 o 
  -4   5   6     2381.11     2593.15    121.52 o 
  -3   5   6     1225.09     1225.76    106.95 o 
  -2   5   6      253.36      234.92     48.19 o 
  -1   5   6      611.46      729.19     41.90 o 
   1   5   6      399.46      416.17     24.50 o 
   2   5   6       19.89       36.00     13.70 o 
   3   5   6      720.23      745.19     52.04 o 
   4   5   6      190.89      247.45     34.28 o 
   5   5   6      680.26      730.55     43.73 o 
   6   5   6      465.33      542.93     36.85 o 
   7   5   6      701.20      747.52     53.56 o 
   8   5   6      378.58      428.12     38.46 o 
   9   5   6      161.28      190.14     39.01 o 
  10   5   6       75.06       46.81     21.05 o 
  11   5   6       30.77       18.86     20.10 o 
 -10   6   6       95.90      105.37     29.56 o 
  -9   6   6       27.63       43.80     19.86 o 
  -8   6   6      271.89      337.52     33.54 o 
  -7   6   6       20.06       15.70     17.15 o 
  -6   6   6      777.35      664.50     48.77 o 
  -5   6   6       22.14       36.31     21.53 o 
  -4   6   6     1066.16     1184.43     91.28 o 
  -3   6   6        0.11       -5.82     12.99 o 
  -2   6   6      570.94      541.39     47.17 o 
  -1   6   6       94.31      107.77     25.40 o 
   0   6   6      755.51      740.29     91.30 o 
   1   6   6        4.17      -13.67     12.69 o 
   2   6   6      584.79      600.59     44.74 o 
   3   6   6        0.06       -7.67     13.17 o 
   4   6   6      889.59      947.10    119.58 o 
   5   6   6        1.79       33.71     19.44 o 
   6   6   6      908.79     1025.72     69.18 o 
   7   6   6       16.48       19.52     19.38 o 
   8   6   6      344.38      246.60     42.83 o 
   9   6   6        0.51       -1.26     19.24 o 
  -8   7   6      134.56      148.00     26.33 o 
  -7   7   6        1.10       -9.59     17.00 o 
  -6   7   6      316.75      338.39     33.57 o 
  -5   7   6        2.84       -1.62     16.09 o 
  -4   7   6      412.97      376.70     73.38 o 
  -3   7   6       44.31       65.71     23.21 o 
  -2   7   6      116.39      162.24     33.51 o 
  -1   7   6      177.57      232.27     53.86 o 
   0   7   6       50.54       46.80     32.21 o 
   1   7   6      182.89      171.10     30.80 o 
   2   7   6       37.04       51.72     21.08 o 
   3   7   6      127.10      186.56     47.24 o 
   4   7   6       92.62      123.57     35.11 o 
   5   7   6        4.23       -5.66     48.00 o 
   6   7   6       91.27       45.19     29.98 o 
   7   7   6        0.38      -18.77     20.50 o 
  -5   8   6        1.34      -10.96     33.45 o 
  -4   8   6      136.51      127.77     40.29 o 
  -3   8   6       47.12       43.69     26.74 o 
  -2   8   6      120.77      158.41     34.99 o 
  -1   8   6      183.53      190.54     37.27 o 
   0   8   6      108.27       70.35     37.78 o 
   1   8   6      164.25      231.78     55.99 o 
   2   8   6      171.48      203.78     52.67 o 
   3   8   6       82.01       95.72     38.03 o 
   4   8   6      127.28      169.73     48.31 o 
   5   8   6        4.41       12.98     24.12 o 
 -13   0   7      371.07      366.73    103.10 o 
 -11   0   7     1382.87     1347.04    125.45 o 
  -9   0   7     1879.25     1862.21    109.11 o 
  -7   0   7     3097.61     4894.32    415.23 o 
  -5   0   7     2631.42     2647.52    146.44 o 
  -3   0   7     1644.45     1643.70     92.55 o 
  -1   0   7     4652.57     5234.16    279.65 o 
   1   0   7     3980.48     3173.74    354.43 o 
   3   0   7     4494.68     4605.54    405.43 o 
   5   0   7     1929.88     1813.89    101.27 o 
   7   0   7       67.23       54.10     15.02 o 
   9   0   7       89.62       75.09     17.80 o 
  11   0   7       29.45       42.46     18.04 o 
  13   0   7        9.42        5.87     27.87 o 
 -14   1   7       59.17       31.99     17.41 o 
 -13   1   7      196.74      201.91     26.02 o 
 -12   1   7      117.15      124.23     22.25 o 
 -11   1   7      634.49      679.54     53.96 o 
 -10   1   7      277.23      261.11     21.16 o 
  -9   1   7      994.69     1087.18     49.14 o 
  -8   1   7      912.85      946.41     43.46 o 
  -7   1   7      955.39     1346.80     57.36 o 
  -6   1   7      686.23      895.70     39.90 o 
  -5   1   7        2.61       -0.56      7.91 o 
  -4   1   7     1581.51     1676.48     76.52 o 
  -3   1   7      584.09      592.20     27.38 o 
  -2   1   7      600.14      641.93     33.02 o 
  -1   1   7     1695.95     1754.21     68.79 o 
   0   1   7      460.79      449.21     31.81 o 
   1   1   7     3541.79     3185.87    139.17 o 
   2   1   7      308.17      288.66     24.30 o 
   3   1   7     6290.77     5735.50    214.74 o 
   4   1   7      100.96      108.77      9.96 o 
   5   1   7     3902.97     3750.39    143.15 o 
   6   1   7       59.80       75.15     10.74 o 
   7   1   7      658.17      705.83     32.84 o 
   8   1   7       73.56       82.49     12.51 o 
   9   1   7      229.48      220.92     17.93 o 
  10   1   7        3.30        4.74     11.52 o 
  11   1   7       65.93       51.30     13.52 o 
  12   1   7       16.28       13.97     18.28 o 
  13   1   7       27.43        5.60     19.04 o 
 -13   2   7       97.86       82.87     21.18 o 
 -12   2   7       98.31       74.59     20.33 o 
 -11   2   7      196.27      153.42     47.26 o 
 -10   2   7      423.09      436.77     34.81 o 
  -9   2   7      412.17      421.23     26.03 o 
  -8   2   7      398.59      400.47     24.83 o 
  -7   2   7      318.23      500.66     53.62 o 
  -6   2   7      545.67      622.68     30.72 o 
  -5   2   7       26.27       27.04      8.61 o 
  -4   2   7     1735.29     1899.95     86.58 o 
  -3   2   7      545.66      588.63     27.64 o 
  -2   2   7      521.24      458.63     22.80 o 
  -1   2   7     1131.68     1287.06     51.88 o 
   0   2   7     2249.02     1950.00     75.80 o 
   1   2   7     2673.50     2482.00    194.77 o 
   2   2   7     2192.66     2046.28     91.11 o 
   3   2   7     2453.68     2154.46     89.03 o 
   4   2   7     2307.56     2006.77     90.89 o 
   5   2   7      821.95      738.39     38.58 o 
   6   2   7     1377.80     1315.15     54.20 o 
   7   2   7       86.82      120.52     13.82 o 
   8   2   7      845.15      927.77     43.61 o 
   9   2   7       42.10       36.05     12.55 o 
  10   2   7      225.19      327.16     33.62 o 
  11   2   7        7.37       -0.62     17.50 o 
  12   2   7       83.13       70.87     22.64 o 
 -13   3   7       40.07       48.39     20.52 o 
 -12   3   7      183.65      146.99     24.70 o 
 -11   3   7       58.11       60.76     20.38 o 
 -10   3   7      609.32      695.57     73.16 o 
  -9   3   7      216.81      248.88     30.47 o 
  -8   3   7     1077.31     1256.58     82.18 o 
  -7   3   7      111.48      136.23     25.77 o 
  -6   3   7     1949.12     2290.43     91.20 o 
  -5   3   7        1.97        2.66      8.74 o 
  -4   3   7     3101.71     3416.14    150.90 o 
  -3   3   7       34.56       32.85      9.13 o 
  -2   3   7     2351.33     2339.67     91.21 o 
  -1   3   7       59.45       66.55      9.19 o 
   0   3   7     3342.50     3180.24    127.35 o 
   1   3   7       33.84       29.96      8.70 o 
   2   3   7      571.01      538.27     30.67 o 
   3   3   7       22.07       30.03     12.01 o 
   4   3   7      803.87     1006.69     52.62 o 
   5   3   7        9.08       10.63      9.32 o 
   6   3   7      509.60      509.07     34.49 o 
   7   3   7      325.48      338.42     26.96 o 
   8   3   7      327.42      404.24     37.41 o 
   9   3   7       37.34       59.74     20.37 o 
  10   3   7      149.61      199.43     28.33 o 
  11   3   7        8.60       -0.70     19.95 o 
  12   3   7       57.51       28.45     21.07 o 
 -12   4   7       60.84       53.12     21.67 o 
 -11   4   7       50.40       46.28     20.39 o 
 -10   4   7      221.33      202.28     27.54 o 
  -9   4   7       88.29      104.55     27.55 o 
  -8   4   7      387.68      408.08     42.49 o 
  -7   4   7      495.89      574.09     40.27 o 
  -6   4   7     1692.17     1979.63     95.65 o 
  -5   4   7      851.99      945.48     51.45 o 
  -4   4   7     3880.70     4509.57    305.23 o 
  -3   4   7     1120.76     1162.11     49.83 o 
  -2   4   7     2750.59     2974.10    115.46 o 
  -1   4   7        5.44        6.96     14.78 o 
   0   4   7     1965.05     1978.22     99.51 o 
   1   4   7        5.34        9.29     11.84 o 
   2   4   7      268.62      316.47     20.35 o 
   3   4   7       41.97       47.67     11.40 o 
   4   4   7       43.65       95.92     13.31 o 
   5   4   7       54.51       58.09     15.14 o 
   6   4   7       63.14       70.81     19.44 o 
   7   4   7      131.59      134.55     43.17 o 
   8   4   7      158.15      153.55     28.30 o 
   9   4   7        7.83       16.34     23.82 o 
  10   4   7      127.45      146.25     26.03 o 
  11   4   7       26.96       23.58     20.36 o 
 -11   5   7       11.76       -7.05     20.49 o 
 -10   5   7      116.94      117.56     25.23 o 
  -9   5   7       16.57       19.39     17.92 o 
  -8   5   7       27.04       10.94     20.77 o 
  -7   5   7      299.02      289.14     38.54 o 
  -6   5   7      140.13      130.82     20.17 o 
  -5   5   7     1065.22     1120.90     59.19 o 
  -4   5   7      615.77      669.21     39.92 o 
  -3   5   7     3132.13     3221.45    179.77 o 
  -2   5   7      703.17      781.56     48.39 o 
  -1   5   7     1622.78     1500.68     73.59 o 
   0   5   7      527.61      522.65     28.17 o 
   1   5   7      532.70      519.28     34.68 o 
   2   5   7      373.60      391.06     30.03 o 
   3   5   7       45.19       58.22     15.56 o 
   4   5   7      143.14      187.04     27.29 o 
   5   5   7       10.51       18.70     18.98 o 
   6   5   7      339.71      404.45     39.56 o 
   7   5   7      275.61      336.19     57.02 o 
   8   5   7      232.68      251.59     38.20 o 
   9   5   7       61.63       52.77     20.66 o 
  10   5   7       75.42       70.77     23.19 o 
 -10   6   7       30.67       33.53     21.75 o 
  -9   6   7       25.98       26.25     19.79 o 
  -8   6   7       36.93       19.94     18.72 o 
  -7   6   7      192.05      181.72     26.38 o 
  -6   6   7       94.35      106.04     31.10 o 
  -5   6   7      643.16      614.20     39.65 o 
  -4   6   7      172.27      187.17     42.74 o 
  -3   6   7      975.80     1004.63     54.00 o 
  -2   6   7       32.93       34.77     11.81 o 
  -1   6   7      551.63      469.96     45.30 o 
   0   6   7       32.35        5.53     18.21 o 
   1   6   7      348.34      400.21     31.44 o 
   2   6   7       16.64       12.07     24.59 o 
   3   6   7      233.35      287.68     47.53 o 
   4   6   7       56.42       99.42     24.95 o 
   5   6   7      240.32      196.78     37.60 o 
   6   6   7       17.92       36.46     21.36 o 
   7   6   7      376.76      407.07     94.23 o 
   8   6   7       20.97       19.52     20.75 o 
   9   6   7      156.44      108.32     32.88 o 
  -8   7   7       26.81        8.20     19.94 o 
  -7   7   7      294.58      359.87     36.14 o 
  -6   7   7        4.48       22.31     18.99 o 
  -5   7   7      457.95      475.54     62.00 o 
  -4   7   7        5.11       12.63     19.52 o 
  -3   7   7      531.21      605.06     78.82 o 
  -2   7   7        9.45        4.49     18.10 o 
  -1   7   7      365.12      380.37     53.29 o 
   0   7   7       71.61       65.33     34.32 o 
   1   7   7      128.72      125.24     40.84 o 
   2   7   7      100.25       63.77     33.30 o 
   3   7   7       59.26      104.56     36.49 o 
   4   7   7       94.91       67.28     22.78 o 
   5   7   7       92.10       73.52     37.47 o 
   6   7   7        5.40       -9.60     26.26 o 
   7   7   7      123.58      101.08     33.99 o 
  -5   8   7       81.23      -22.73     33.93 o 
  -4   8   7        3.72        3.67     21.28 o 
  -3   8   7      141.37      140.09     47.77 o 
  -2   8   7        8.17       -0.06     28.20 o 
  -1   8   7       54.56       53.01     36.05 o 
   0   8   7       63.12       54.51     37.89 o 
   1   8   7       53.16       59.44     36.72 o 
   2   8   7      168.98      225.30     55.63 o 
   3   8   7       53.51       59.09     35.72 o 
   4   8   7      150.76      225.67     53.97 o 
 -12   0   8      540.50      690.42     76.95 o 
 -10   0   8     1593.07     1643.14     98.85 o 
  -8   0   8     3619.84     3729.27    206.23 o 
  -6   0   8     4616.24     6609.06    353.74 o 
  -2   0   8     3081.04     3278.70    177.93 o 
   0   0   8     2916.63     2594.70    140.00 o 
   2   0   8      852.55      856.36     74.26 o 
   4   0   8     6620.79     6176.83    485.62 o 
   6   0   8     1464.01     1471.24     84.50 o 
   8   0   8      791.96      837.06     54.72 o 
  10   0   8      121.08       99.13     20.50 o 
  12   0   8        0.99       -6.11     26.50 o 
 -13   1   8      110.55      112.50     33.49 o 
 -12   1   8      153.26      162.11     51.67 o 
 -11   1   8      235.25      214.19     19.62 o 
 -10   1   8      550.73      650.97     39.24 o 
  -9   1   8      442.61      466.80     27.91 o 
  -8   1   8     1804.00     1855.38     76.52 o 
  -7   1   8      948.69      943.84     42.72 o 
  -6   1   8     2120.62     2461.19     97.30 o 
  -5   1   8     1181.96     1421.66     85.82 o 
  -4   1   8      636.31      626.63     29.72 o 
  -3   1   8     2382.26     2325.90    104.11 o 
  -2   1   8     1010.36     1080.58     51.28 o 
  -1   1   8     1251.01     1304.06     52.51 o 
   0   1   8      719.11      690.12     39.01 o 
   1   1   8     1459.28     1530.63     70.18 o 
   2   1   8      586.64      546.05     37.82 o 
   3   1   8      513.40      428.82     21.23 o 
   4   1   8     3077.95     2997.54    114.19 o 
   5   1   8       52.15       98.66     11.27 o 
   6   1   8      694.33      666.35     30.98 o 
   7   1   8      178.21      172.50     17.35 o 
   8   1   8      744.33      823.28     37.95 o 
   9   1   8       19.19       17.87     13.78 o 
  10   1   8      162.80      150.22     19.50 o 
  11   1   8       28.47       29.88     15.52 o 
  12   1   8       15.58       -3.12     27.54 o 
 -13   2   8       43.18       36.72     19.27 o 
 -12   2   8       23.91       22.88     17.49 o 
 -11   2   8      133.23       67.59     22.92 o 
 -10   2   8      192.89      185.72     23.52 o 
  -9   2   8      658.18      650.31     33.90 o 
  -8   2   8      821.87      848.70     40.47 o 
  -7   2   8      268.31      275.41     20.20 o 
  -6   2   8      541.40      771.13     36.44 o 
  -5   2   8      522.77      633.75     35.55 o 
  -4   2   8       82.31      103.69     11.63 o 
  -3   2   8     1735.96     1950.47     77.44 o 
  -2   2   8      103.42      116.25     10.39 o 
  -1   2   8      833.57      832.31     40.57 o 
   0   2   8       24.50       19.67      8.67 o 
   1   2   8      675.16      660.74     43.64 o 
   2   2   8      548.63      501.22     28.64 o 
   3   2   8      438.24      364.57     19.28 o 
   4   2   8     2036.35     1861.39     73.18 o 
   5   2   8      502.16      669.22     30.83 o 
   6   2   8      617.66      600.31     34.34 o 
   7   2   8      720.96      742.06     50.96 o 
   8   2   8      334.69      356.76     26.65 o 
   9   2   8      254.08      309.20     34.11 o 
  10   2   8       16.20       19.86     19.54 o 
  11   2   8      182.51      212.89     29.98 o 
  12   2   8        0.29        7.30     19.04 o 
 -13   3   8      105.87      164.78     47.30 o 
 -12   3   8       24.61       50.00     19.56 o 
 -11   3   8      380.33      403.25    108.27 o 
 -10   3   8      195.51      232.59     26.91 o 
  -9   3   8      521.89      523.69     37.14 o 
  -8   3   8      552.61      631.88     40.69 o 
  -7   3   8     1381.77     1483.45     62.77 o 
  -6   3   8      537.24      645.38     36.01 o 
  -5   3   8     2592.51     3197.63    142.47 o 
  -4   3   8       31.75       42.96     10.68 o 
  -3   3   8     2985.90     3281.55    127.19 o 
  -2   3   8      118.58      113.87     11.54 o 
  -1   3   8     3644.87     3542.23    135.35 o 
   0   3   8       44.93       54.70      8.98 o 
   1   3   8     3320.57     3164.12    121.80 o 
   2   3   8      298.08      290.11     20.63 o 
   3   3   8     1005.45      929.42     46.15 o 
   4   3   8      377.40      411.54     27.13 o 
   5   3   8      377.20      590.64     40.48 o 
   6   3   8        2.43       -5.48     12.07 o 
   7   3   8      216.91      264.92     41.23 o 
   8   3   8       16.67       28.26     18.28 o 
   9   3   8      120.07      140.04     25.23 o 
  10   3   8       24.73       22.78     29.49 o 
  11   3   8      118.46      126.86     25.33 o 
  12   3   8       23.47       16.97     20.71 o 
 -12   4   8       59.07       72.57     23.25 o 
 -11   4   8      258.18      225.88     29.98 o 
 -10   4   8       68.28       59.61     25.26 o 
  -9   4   8      338.34      296.99     29.95 o 
  -8   4   8      167.04      171.31     27.65 o 
  -7   4   8      378.70      404.73     31.90 o 
  -6   4   8      295.31      353.51     28.59 o 
  -5   4   8     1060.19     1195.95    106.68 o 
  -4   4   8     2080.57     2386.79     95.25 o 
  -3   4   8     2487.02     2671.50    105.26 o 
  -2   4   8     1880.05     1885.58     75.48 o 
  -1   4   8     3066.16     3040.54    117.87 o 
   0   4   8     1127.66     1065.23     45.63 o 
   1   4   8     2659.12     2631.78    103.01 o 
   2   4   8      170.85      194.57     29.75 o 
   3   4   8      926.12      979.42     58.56 o 
   4   4   8       87.21      105.66     16.88 o 
   5   4   8      335.43      470.71     42.19 o 
   6   4   8       14.09       -0.95     17.16 o 
   7   4   8      127.74      128.70     24.76 o 
   8   4   8        1.81      -13.21     16.79 o 
   9   4   8       32.28       26.69     19.84 o 
  10   4   8        4.40       16.42     20.29 o 
  11   4   8       39.07       46.59     22.45 o 
 -11   5   8       12.00      -27.76     19.77 o 
 -10   5   8       19.65       -7.71     19.28 o 
  -9   5   8      164.17      190.10     44.70 o 
  -8   5   8        8.32       55.23     41.29 o 
  -7   5   8        8.95      -11.24     15.22 o 
  -6   5   8       12.19       37.11     16.19 o 
  -5   5   8       14.56        8.85     14.50 o 
  -4   5   8      472.36      436.30     34.86 o 
  -3   5   8      174.98      183.14     20.77 o 
  -2   5   8      868.73      869.95     57.73 o 
  -1   5   8      231.18      242.84     25.35 o 
   0   5   8     1614.22     1511.97     70.91 o 
   1   5   8      609.16      591.39     44.10 o 
   2   5   8     1026.85      959.29    129.32 o 
   3   5   8      156.88      187.22     26.51 o 
   4   5   8      216.51      246.64     40.32 o 
   5   5   8       32.28       36.61     20.16 o 
   6   5   8      119.59      159.71     38.54 o 
   7   5   8       95.75       86.01     51.43 o 
   8   5   8       58.38       82.84     23.92 o 
   9   5   8       45.37       53.59     24.21 o 
  10   5   8       21.91        8.75     20.06 o 
  -9   6   8       45.10       20.69     20.94 o 
  -8   6   8       48.54       67.43     21.35 o 
  -7   6   8       52.71       40.18     23.58 o 
  -6   6   8       99.38      112.57     27.50 o 
  -5   6   8      264.05      286.93     30.94 o 
  -4   6   8      403.80      433.62     43.80 o 
  -3   6   8      421.02      435.99     78.25 o 
  -2   6   8      819.91      793.39    121.52 o 
  -1   6   8      160.52      126.89     21.06 o 
   0   6   8      752.97      578.21     69.12 o 
   1   6   8       52.37       36.77     19.60 o 
   2   6   8      233.90      323.44     41.91 o 
   3   6   8       36.88       25.05     18.29 o 
   4   6   8      104.02       98.49     24.24 o 
   5   6   8       23.17        2.51     26.02 o 
   6   6   8       92.46      120.55     27.37 o 
   7   6   8        1.93      -20.36     20.09 o 
   8   6   8       87.78       94.98     25.79 o 
  -7   7   8      108.64      142.47     26.74 o 
  -6   7   8      460.06      503.06     40.78 o 
  -5   7   8        2.85       14.40     23.21 o 
  -4   7   8      610.56      538.70     71.69 o 
  -3   7   8        2.95      -11.86     27.27 o 
  -2   7   8      611.55      492.97     66.19 o 
  -1   7   8       14.12        2.94     27.28 o 
   0   7   8      522.68      447.00     61.53 o 
   1   7   8        0.51      -13.08     25.06 o 
   2   7   8      197.18      194.83     46.48 o 
   3   7   8       90.14       46.43     32.07 o 
   4   7   8       72.14       64.43     23.99 o 
   5   7   8       57.14       58.89     22.68 o 
   6   7   8       60.73       52.73     24.74 o 
  -4   8   8       61.88       46.94     38.40 o 
  -3   8   8       82.23       85.77     42.80 o 
  -2   8   8      159.32      164.60     47.63 o 
  -1   8   8       17.19      -24.19     27.80 o 
   0   8   8       81.60       98.98     41.96 o 
   1   8   8       27.42        9.79     31.05 o 
   2   8   8       48.58       48.65     35.47 o 
   3   8   8      100.92       89.59     40.36 o 
 -13   0   9      124.49       95.27     26.65 o 
 -11   0   9      728.19     1028.19     68.41 o 
  -9   0   9     1831.22     2042.07    118.81 o 
  -7   0   9     6864.30     7247.57    390.35 o 
  -5   0   9     5940.24     6502.77    522.41 o 
  -3   0   9     4047.54     3741.32    203.30 o 
  -1   0   9     5439.93     5632.61    301.65 o 
   1   0   9      653.58      496.48     51.10 o 
   3   0   9     2727.47     2194.34    173.38 o 
   5   0   9     1425.06     1440.40    108.23 o 
   7   0   9      914.46      921.28     58.19 o 
   9   0   9      718.08      844.46     77.95 o 
  11   0   9       82.96       64.61     30.06 o 
 -13   1   9       37.20       11.17     22.67 o 
 -12   1   9      157.55      148.62     26.86 o 
 -11   1   9      118.91      192.16     19.60 o 
 -10   1   9      400.70      396.02     26.62 o 
  -9   1   9      235.55      250.84     20.22 o 
  -8   1   9      885.69      854.53     40.83 o 
  -7   1   9     1664.65     1698.15     70.64 o 
  -6   1   9      791.95      776.37     37.08 o 
  -5   1   9     1918.22     2182.12    103.87 o 
  -4   1   9     2187.06     2372.83     93.10 o 
  -3   1   9     2408.05     2351.82     92.26 o 
  -2   1   9     1440.77     1371.78     55.69 o 
  -1   1   9     2373.48     2647.09    102.19 o 
   0   1   9     1731.16     1666.54     76.27 o 
   1   1   9        9.60        6.76      8.00 o 
   2   1   9     1311.40     1173.19     55.99 o 
   3   1   9     1001.60      916.19     45.22 o 
   4   1   9      422.40      381.76     26.19 o 
   5   1   9      637.16      710.71     38.48 o 
   6   1   9      185.82      271.72     22.28 o 
   7   1   9      709.39      785.21     42.54 o 
   8   1   9      101.37      135.13     24.84 o 
   9   1   9      511.63      609.71     37.50 o 
  10   1   9       22.96       22.66     23.90 o 
  11   1   9       44.78       27.80     19.79 o 
  12   1   9       25.96      -12.00     27.08 o 
 -13   2   9       18.14       24.90     18.86 o 
 -12   2   9      128.80       91.53     49.75 o 
 -11   2   9        5.02       75.31     26.13 o 
 -10   2   9      155.45      132.92     21.16 o 
  -9   2   9      130.54      143.74     16.91 o 
  -8   2   9      784.11      710.23     35.90 o 
  -7   2   9     1039.95     1118.67     49.71 o 
  -6   2   9       49.22       43.36     11.40 o 
  -5   2   9      719.65      949.62     42.66 o 
  -4   2   9      243.48      338.76     21.48 o 
  -3   2   9      622.86      624.57     29.87 o 
  -2   2   9      297.20      300.62     18.06 o 
  -1   2   9      405.65      412.66     21.05 o 
   0   2   9     1804.82     1789.51     81.92 o 
   1   2   9       48.60       59.27     12.40 o 
   2   2   9      866.09      949.73     54.07 o 
   3   2   9      345.77      344.00     24.68 o 
   4   2   9      308.64      344.34     24.23 o 
   5   2   9      208.76      293.67     22.74 o 
   6   2   9      134.16      294.47     34.36 o 
   7   2   9      360.18      387.37     27.97 o 
   8   2   9      105.56      160.23     28.07 o 
   9   2   9      202.70      273.62     36.55 o 
  10   2   9       70.06      103.46     24.34 o 
  11   2   9        8.34       32.51     29.12 o 
  12   2   9       65.43       69.24     32.42 o 
 -12   3   9      265.71      330.57     45.79 o 
 -11   3   9        0.06        0.64     19.95 o 
 -10   3   9      452.88      409.66     44.09 o 
  -9   3   9      125.22      112.48     21.18 o 
  -8   3   9      651.22      701.70     43.70 o 
  -7   3   9      789.81      865.75     41.29 o 
  -6   3   9     1018.35     1097.06     48.82 o 
  -5   3   9      993.89     1259.57     54.28 o 
  -4   3   9     2668.74     3318.05    129.13 o 
  -3   3   9      780.56      733.71     34.77 o 
  -2   3   9     2876.20     3112.55    121.00 o 
  -1   3   9      144.53      136.47     15.86 o 
   0   3   9     4221.30     4279.21    187.53 o 
   1   3   9       43.03       55.52     12.59 o 
   2   3   9     2340.40     2453.96    110.34 o 
   3   3   9      216.32      258.05     38.23 o 
   4   3   9     1344.91     1329.64     63.97 o 
   5   3   9      257.31      264.21     23.00 o 
   6   3   9      397.18      506.67     32.05 o 
   7   3   9      190.39      224.37     22.07 o 
   8   3   9      139.31      157.44     58.03 o 
   9   3   9       74.27       86.76     39.81 o 
  10   3   9       81.89       95.06     26.70 o 
  11   3   9       10.24        9.82     20.25 o 
 -12   4   9      235.37      260.82     38.84 o 
 -11   4   9      114.43      138.50     37.62 o 
 -10   4   9      494.15      520.40     39.94 o 
  -9   4   9       92.35       58.51     19.26 o 
  -8   4   9      678.72      681.11     44.03 o 
  -7   4   9       47.47      119.84     34.92 o 
  -6   4   9      720.84      748.58     44.43 o 
  -5   4   9      153.47      169.39     21.08 o 
  -4   4   9      857.68     1006.14     45.26 o 
  -3   4   9     1167.38     1200.93     51.85 o 
  -2   4   9     1021.05     1019.87     44.65 o 
  -1   4   9     1820.25     1912.76     88.42 o 
   0   4   9     2580.66     2442.60    110.65 o 
   1   4   9     2767.62     2804.39    156.65 o 
   2   4   9     2017.98     2038.09     93.55 o 
   3   4   9      581.43      668.07     41.21 o 
   4   4   9     1067.23     1183.64     69.74 o 
   5   4   9       64.38       65.74     21.50 o 
   6   4   9      437.30      528.17     42.79 o 
   7   4   9       17.83       22.61     19.24 o 
   8   4   9      115.42      153.25     26.96 o 
   9   4   9       12.25       41.17     21.37 o 
  10   4   9       44.53       51.99     22.67 o 
 -10   5   9       69.32       32.59     27.16 o 
  -9   5   9      167.99      109.08     29.61 o 
  -8   5   9      195.79      212.07     29.64 o 
  -7   5   9       64.01      121.04     43.96 o 
  -6   5   9        8.08      -10.17     15.12 o 
  -5   5   9       38.20       24.69     15.13 o 
  -4   5   9       13.03       18.84     14.12 o 
  -3   5   9      155.37      196.62     21.26 o 
  -2   5   9       21.12       27.07     13.05 o 
  -1   5   9      204.72      175.19     18.60 o 
   0   5   9       87.34       52.13     14.26 o 
   1   5   9      776.93      792.04     45.40 o 
   2   5   9      225.76      255.83     31.03 o 
   3   5   9      433.71      461.45     85.95 o 
   4   5   9       23.91       20.37     18.31 o 
   5   5   9      207.65      209.63     39.19 o 
   6   5   9       54.42       77.53     24.18 o 
   7   5   9      117.22      130.15     26.69 o 
   8   5   9       18.45       -6.70     20.03 o 
   9   5   9       17.04        3.95     23.66 o 
  -9   6   9       75.70       64.67     23.45 o 
  -8   6   9       10.07        1.20     23.86 o 
  -7   6   9       81.28      161.10     52.01 o 
  -6   6   9       37.79       11.07     26.61 o 
  -5   6   9       76.49       23.06     16.09 o 
  -4   6   9      153.05      295.91     33.84 o 
  -3   6   9      142.08       99.70     22.06 o 
  -2   6   9      326.19      361.24     98.23 o 
  -1   6   9      627.73      598.28     69.96 o 
   0   6   9      495.49      367.42     58.24 o 
   1   6   9      616.87      546.82     59.90 o 
   2   6   9      347.92      462.41     45.29 o 
   3   6   9      243.30      247.95     39.05 o 
   4   6   9        0.76       -9.67     17.64 o 
   5   6   9      139.31      123.68     63.23 o 
   6   6   9        0.81      -37.50     25.01 o 
   7   6   9       54.08       64.93     30.08 o 
   8   6   9       16.55       26.62     29.64 o 
  -7   7   9      275.25      259.61     67.29 o 
  -6   7   9       84.72       63.81     40.51 o 
  -5   7   9      501.17      554.61     74.45 o 
  -4   7   9       91.07       67.61     23.14 o 
  -3   7   9      675.70      533.41     70.34 o 
  -2   7   9        4.86       -2.04     26.93 o 
  -1   7   9      794.97      585.42     72.10 o 
   0   7   9       21.14       19.65     30.49 o 
   1   7   9      575.92      536.58     70.85 o 
   2   7   9        3.11       -2.00     27.35 o 
   3   7   9      219.47      258.33     53.82 o 
   4   7   9       17.55        8.52     47.84 o 
   5   7   9       72.36       68.45     30.28 o 
   6   7   9       13.60        6.23     35.61 o 
  -3   8   9       16.88       -8.11     31.64 o 
  -2   8   9      233.94      112.73     43.41 o 
  -1   8   9       83.50       10.64     33.66 o 
   0   8   9       52.98       80.27     42.01 o 
   1   8   9      119.31       86.61     42.80 o 
   2   8   9       33.52       17.76     33.82 o 
 -12   0  10      105.40       68.72     25.87 o 
 -10   0  10      156.33      274.18     41.12 o 
  -8   0  10     1649.44     1707.57    101.71 o 
  -6   0  10     5729.32     6031.33    325.95 o 
  -4   0  10    10158.85    11002.99    586.21 o 
  -2   0  10    10179.78    10371.63    552.14 o 
   0   0  10     3715.73     4630.65    248.53 o 
   2   0  10     1403.25     1108.88     88.95 o 
   4   0  10     1161.55     1634.57    131.39 o 
   6   0  10      230.51      224.91     36.69 o 
   8   0  10      736.25      814.12     77.25 o 
  10   0  10      270.77      275.55     42.69 o 
  12   0  10       65.97       38.48     34.28 o 
 -13   1  10        3.36       12.96     19.24 o 
 -12   1  10      132.05       68.44     18.91 o 
 -11   1  10       65.15       77.17     15.62 o 
 -10   1  10       69.39      240.71     24.47 o 
  -9   1  10      358.07      352.99     24.58 o 
  -8   1  10      544.75      520.34     29.82 o 
  -7   1  10      979.96      977.13     44.96 o 
  -6   1  10      863.51      911.51     47.84 o 
  -5   1  10     1298.91     1317.09     55.93 o 
  -4   1  10     1431.94     1750.20     90.33 o 
  -3   1  10     2125.69     2234.47     88.20 o 
  -2   1  10     2271.55     2177.50     85.86 o 
  -1   1  10     1306.79     1297.11     61.70 o 
   0   1  10      307.94     1464.54     68.57 o 
   1   1  10     1407.78     1375.09     65.00 o 
   2   1  10      100.29      126.34     14.19 o 
   3   1  10      804.16     1057.19     64.19 o 
   4   1  10      328.14      342.10     27.65 o 
   5   1  10      294.57      350.98     25.20 o 
   6   1  10      146.09      196.89     20.33 o 
   7   1  10      227.76      195.81     24.96 o 
   8   1  10      527.82      652.61     46.91 o 
   9   1  10       19.50      -10.95     16.98 o 
  10   1  10      134.57      103.03     23.12 o 
  11   1  10       26.57        5.25     20.15 o 
  12   1  10       44.05        5.89     30.09 o 
 -12   2  10       72.76       61.60     20.11 o 
 -11   2  10      375.11      304.56     29.66 o 
 -10   2  10        9.48      146.34     30.49 o 
  -9   2  10      325.21      305.67     23.48 o 
  -8   2  10      131.81      153.18     16.99 o 
  -7   2  10      745.78      720.27     36.13 o 
  -6   2  10      322.17      362.04     24.14 o 
  -5   2  10      236.34      287.51     20.41 o 
  -4   2  10     1192.08     1252.13     53.43 o 
  -3   2  10      124.25      176.61     14.73 o 
  -2   2  10     1783.93     1797.75     72.14 o 
  -1   2  10       73.04       76.43     15.34 o 
   0   2  10      728.29      811.22     42.45 o 
   1   2  10      483.20      506.07     31.06 o 
   2   2  10      113.85      133.98     15.67 o 
   3   2  10      567.32      731.33     48.93 o 
   4   2  10        3.24       -5.28     12.35 o 
   5   2  10      252.44      304.70     25.03 o 
   6   2  10       13.43        1.81     13.13 o 
   7   2  10      146.24      235.70     23.55 o 
   8   2  10      260.90      279.22     32.83 o 
   9   2  10       20.71       -4.27     17.33 o 
  10   2  10       55.48       43.90     27.82 o 
  11   2  10       39.81       45.77     30.64 o 
 -12   3  10        3.10        3.16     22.24 o 
 -11   3  10      583.00      636.21    124.68 o 
 -10   3  10       32.14       41.05     18.57 o 
  -9   3  10      627.30      655.97     43.44 o 
  -8   3  10       13.45       -5.35     15.48 o 
  -7   3  10     1228.63     1282.46     56.54 o 
  -6   3  10      302.37      369.71     24.63 o 
  -5   3  10      710.49      773.65     37.55 o 
  -4   3  10      731.85      852.41     40.23 o 
  -3   3  10      925.42     1248.41     62.90 o 
  -2   3  10     1592.65     1586.97     65.13 o 
  -1   3  10     2250.36     2230.46    101.77 o 
   0   3  10       77.69       65.96     13.63 o 
   1   3  10     2277.16     2228.05    121.50 o 
   2   3  10       35.95       40.17     16.44 o 
   3   3  10     2057.41     2191.59    120.21 o 
   4   3  10        2.66       12.61     11.74 o 
   5   3  10     1210.63     1238.57     61.14 o 
   6   3  10       29.68       11.63     14.80 o 
   7   3  10      395.94      503.41     42.43 o 
   8   3  10      147.78      157.37     26.46 o 
   9   3  10       93.95       90.81     23.47 o 
  10   3  10       39.47       35.79     27.69 o 
  11   3  10       49.33       28.64     29.96 o 
 -11   4  10      411.31      473.54     92.33 o 
 -10   4  10      181.22      202.42     29.20 o 
  -9   4  10      493.62      461.02     43.03 o 
  -8   4  10      197.64      198.72     40.10 o 
  -7   4  10      898.63      875.97     51.16 o 
  -6   4  10       38.55       58.97     17.10 o 
  -5   4  10      986.42      956.96     52.51 o 
  -4   4  10       92.19      179.52     22.45 o 
  -3   4  10      883.07     1115.94     94.45 o 
  -2   4  10        2.10      -13.32     12.66 o 
  -1   4  10     1163.26     1172.10     58.81 o 
   0   4  10      998.69     1024.48     52.78 o 
   1   4  10     1423.11     1353.80     65.99 o 
   2   4  10     1240.42     1310.04     80.38 o 
   3   4  10     1226.50     1254.94     61.86 o 
   4   4  10      869.48      961.56     50.23 o 
   5   4  10      587.92      600.71     47.78 o 
   6   4  10      331.64      403.11     39.72 o 
   7   4  10      245.80      344.59     66.96 o 
   8   4  10       17.61       25.30     21.21 o 
   9   4  10       92.31      108.72     25.69 o 
  10   4  10        1.73       -5.25     20.11 o 
 -10   5  10      371.72      384.38     81.98 o 
  -9   5  10      149.62      122.94     24.17 o 
  -8   5  10      468.77      495.32     39.53 o 
  -7   5  10      204.93      238.46     43.35 o 
  -6   5  10      208.71      214.03     24.45 o 
  -5   5  10        4.08       -1.84     14.02 o 
  -4   5  10      234.87      213.28     27.81 o 
  -3   5  10        1.45       22.76     27.97 o 
  -2   5  10       82.56       60.69     14.97 o 
  -1   5  10        4.38      -16.86     11.24 o 
   0   5  10      533.13      450.27     39.30 o 
   1   5  10      114.62       67.79     15.54 o 
   2   5  10      286.06      311.16     35.16 o 
   3   5  10       98.24      101.69     24.32 o 
   4   5  10      220.25      262.78     43.36 o 
   5   5  10       52.20       31.25     29.32 o 
   6   5  10      148.01      166.51     51.75 o 
   7   5  10       23.31       55.71     34.74 o 
   8   5  10       32.39       33.10     22.63 o 
   9   5  10        0.27      -15.90     21.22 o 
  -8   6  10      118.09       74.70     21.98 o 
  -7   6  10       10.24      -21.95     20.50 o 
  -6   6  10      109.26       99.40     39.89 o 
  -5   6  10       10.16      -16.54     34.63 o 
  -4   6  10       57.44       47.88     21.10 o 
  -3   6  10       21.37       42.63     30.92 o 
  -2   6  10       17.60       29.23     19.89 o 
  -1   6  10      128.18       83.33     20.27 o 
   0   6  10      361.76      277.74     50.84 o 
   1   6  10      421.68      439.27     76.49 o 
   2   6  10      265.74      209.85     30.79 o 
   3   6  10      258.68      307.18     69.98 o 
   4   6  10      284.52      248.63     34.43 o 
   5   6  10       87.45      110.24     28.75 o 
   6   6  10      105.83       84.71     27.63 o 
   7   6  10        4.01       -5.77     28.20 o 
  -6   7  10      298.96      212.18     54.58 o 
  -5   7  10       23.12        8.18     21.43 o 
  -4   7  10      340.32      268.72    124.68 o 
  -3   7  10      170.44       78.44     39.05 o 
  -2   7  10      532.24      393.33     65.59 o 
  -1   7  10       52.13       12.03     31.03 o 
   0   7  10      858.21      687.92     80.55 o 
   1   7  10        0.04      -33.63     22.42 o 
   2   7  10      543.10      493.86     69.14 o 
   3   7  10        0.79      -14.42     27.30 o 
   4   7  10      328.29      370.15     61.32 o 
   5   7  10        5.33       12.49     21.42 o 
 -11   0  11       71.07       36.86     19.57 o 
  -9   0  11        1.66      157.68     25.15 o 
  -7   0  11      282.18      254.15     28.73 o 
  -5   0  11     1169.60     1235.86     76.15 o 
  -3   0  11     9211.11     9590.35    512.02 o 
  -1   0  11     9923.69    10084.20    634.59 o 
   1   0  11     4336.99     4602.64    342.21 o 
   3   0  11     2713.57     2840.42    217.21 o 
   5   0  11      401.47      606.22     63.49 o 
   7   0  11      404.57      463.75     56.14 o 
   9   0  11      181.32      172.30     38.54 o 
  11   0  11      107.05       79.39     35.42 o 
 -12   1  11        2.44       10.90     15.99 o 
 -11   1  11      353.59      316.79     24.98 o 
 -10   1  11        0.41      -12.69     11.68 o 
  -9   1  11      263.92      632.04     34.07 o 
  -8   1  11       60.87       62.49     13.49 o 
  -7   1  11      778.29      750.05     37.26 o 
  -6   1  11      240.87      264.70     20.23 o 
  -5   1  11      610.60      579.90     35.58 o 
  -4   1  11     1219.28     1178.08     50.80 o 
  -3   1  11     2807.14     2796.20    109.44 o 
  -2   1  11     1154.70     1186.35     49.73 o 
  -1   1  11     1719.94     1712.74     79.68 o 
   0   1  11     1886.84     1890.46     87.09 o 
   1   1  11      872.49     1278.72     61.59 o 
   2   1  11     1168.39     1211.88     66.97 o 
   3   1  11      374.54      392.00     26.71 o 
   4   1  11      474.32      673.94     48.02 o 
   5   1  11       18.35       37.20     18.43 o 
   6   1  11      221.17      268.44     50.05 o 
   7   1  11       86.59       73.64     21.38 o 
   8   1  11       78.18       65.06     21.28 o 
   9   1  11       80.61       64.61     21.63 o 
  10   1  11       12.86       -3.63     19.73 o 
  11   1  11       92.24      119.93     29.26 o 
 -12   2  11      282.83      238.21     28.19 o 
 -11   2  11      110.61      108.39     22.47 o 
 -10   2  11      584.00      636.05     51.05 o 
  -9   2  11      149.62      223.19     32.87 o 
  -8   2  11      902.95      874.47     42.93 o 
  -7   2  11      160.96      189.23     21.16 o 
  -6   2  11      925.98      892.76     42.16 o 
  -5   2  11       48.47       74.75     12.87 o 
  -4   2  11     1081.22     1118.02     48.95 o 
  -3   2  11     1607.42     1638.44     76.70 o 
  -2   2  11      298.72      433.67     30.64 o 
  -1   2  11      653.43      645.02     61.38 o 
   0   2  11      271.38      283.64     22.55 o 
   1   2  11      463.05      675.74     38.23 o 
   2   2  11       48.80       58.04     13.44 o 
   3   2  11      236.00      241.62     22.81 o 
   4   2  11      266.29      276.47     29.55 o 
   5   2  11        1.69       -7.34     13.34 o 
   6   2  11      200.80      172.96     24.59 o 
   7   2  11      117.30      115.14     23.24 o 
   8   2  11      101.12      156.27     25.36 o 
   9   2  11       40.06       35.75     20.91 o 
  10   2  11       32.05       30.87     29.58 o 
  11   2  11       40.01        5.77     29.66 o 
 -12   3  11      201.19      213.76     28.62 o 
 -11   3  11       12.89       19.60     19.43 o 
 -10   3  11      545.32      616.61     46.41 o 
  -9   3  11       24.15       16.38     17.11 o 
  -8   3  11      972.28     1026.86     57.87 o 
  -7   3  11       26.13       23.75     12.50 o 
  -6   3  11     1833.73     1824.95     76.20 o 
  -5   3  11        2.99        7.60     11.17 o 
  -4   3  11      981.15      990.69     52.55 o 
  -3   3  11      643.50      684.74     40.26 o 
  -2   3  11      403.07      712.18     48.70 o 
  -1   3  11      552.35      464.62     53.76 o 
   0   3  11     1284.88     1246.77     73.79 o 
   1   3  11      396.74      421.93     29.34 o 
   2   3  11      813.49      911.66     48.29 o 
   3   3  11      106.38       92.95     15.89 o 
   4   3  11     1252.02     1474.80     71.56 o 
   5   3  11       37.24       30.19     13.89 o 
   6   3  11      569.01      593.35     75.14 o 
   7   3  11        0.78        8.38     19.81 o 
   8   3  11      244.26      264.62     42.07 o 
   9   3  11        9.57      -18.08     25.23 o 
  10   3  11      105.29      116.07     35.39 o 
 -11   4  11       53.96       63.08     22.74 o 
 -10   4  11      381.52      389.50     52.32 o 
  -9   4  11      170.72      212.84     27.49 o 
  -8   4  11      581.12      632.04     42.98 o 
  -7   4  11      303.52      302.94     42.17 o 
  -6   4  11     1049.85     1117.50     60.76 o 
  -5   4  11      302.33      330.09     68.16 o 
  -4   4  11      811.69      809.67     45.43 o 
  -3   4  11       23.64      148.60     55.19 o 
  -2   4  11      621.65      914.16     97.13 o 
  -1   4  11        0.94        1.66     12.74 o 
   0   4  11      935.30      934.00     49.26 o 
   1   4  11      105.80      100.86     16.75 o 
   2   4  11      584.65      591.22     35.62 o 
   3   4  11      204.75      206.89     25.16 o 
   4   4  11      859.47      914.58     49.29 o 
   5   4  11      382.71      471.78     57.82 o 
   6   4  11      413.17      505.13     45.64 o 
   7   4  11      175.44      234.64     91.72 o 
   8   4  11      136.14      219.31     46.18 o 
   9   4  11       25.78        2.76     27.71 o 
 -10   5  11      227.29      226.55     31.10 o 
  -9   5  11      269.41      306.68     36.34 o 
  -8   5  11      265.26      300.67     38.95 o 
  -7   5  11      598.48      683.55     55.98 o 
  -6   5  11      337.65      347.94     61.21 o 
  -5   5  11      546.41      583.73     49.09 o 
  -4   5  11       71.58       45.87     20.15 o 
  -3   5  11      150.27      179.70     35.18 o 
  -2   5  11        4.01       43.97     22.10 o 
  -1   5  11      123.85      110.73     22.84 o 
   0   5  11       13.84       -3.43     12.90 o 
   1   5  11      371.61      325.21     26.25 o 
   2   5  11       79.98       83.96     23.12 o 
   3   5  11      279.40      281.99     34.94 o 
   4   5  11       76.88       79.93     23.32 o 
   5   5  11      287.44      321.12     45.54 o 
   6   5  11       72.72       23.40     30.51 o 
   7   5  11      107.86       93.58     27.82 o 
   8   5  11        7.33      -27.73     22.41 o 
  -8   6  11       14.59       -4.43     22.44 o 
  -7   6  11      428.50      371.03     63.10 o 
  -6   6  11       31.04       31.42     23.20 o 
  -5   6  11      291.31      235.33     50.21 o 
  -4   6  11        0.32      -19.65     17.40 o 
  -3   6  11       58.19       55.36     20.98 o 
  -2   6  11        1.62       -6.21     16.51 o 
  -1   6  11       59.25       28.75     15.54 o 
   0   6  11        9.84       -1.23     23.60 o 
   1   6  11       93.51       32.05     21.62 o 
   2   6  11       80.84       53.53     22.73 o 
   3   6  11      120.91      112.73     27.21 o 
   4   6  11      115.57      125.75     28.53 o 
   5   6  11      189.47      195.11     44.94 o 
   6   6  11      135.92      134.12     29.25 o 
  -5   7  11      229.29      212.84     33.11 o 
  -4   7  11       22.30        7.71     21.78 o 
  -3   7  11      142.08      131.20     43.57 o 
  -2   7  11       64.17       24.40     31.10 o 
  -1   7  11      282.08      221.58     52.54 o 
   0   7  11       45.11        6.27     31.85 o 
   1   7  11      399.02      403.36     68.90 o 
   2   7  11       19.17        9.92     31.33 o 
   3   7  11      427.13      433.45     71.84 o 
   4   7  11        0.29       11.46     23.64 o 
 -12   0  12      585.61      579.86     49.56 o 
 -10   0  12      236.13      183.54     28.20 o 
  -8   0  12      167.71      313.68     34.52 o 
  -6   0  12      130.35      198.47     25.73 o 
  -4   0  12        8.90       38.12     23.24 o 
  -2   0  12      993.98     1260.65    106.23 o 
   0   0  12     4275.20     3878.68    291.57 o 
   2   0  12     4574.73     4605.12    344.06 o 
   4   0  12     2149.30     2466.97    193.27 o 
   6   0  12      478.77      708.90     73.02 o 
   8   0  12      192.60      226.97     42.74 o 
  10   0  12       59.19       26.86     29.97 o 
 -12   1  12      533.76      523.21     38.86 o 
 -11   1  12       48.26       65.09     15.50 o 
 -10   1  12      693.04      597.19     35.80 o 
  -9   1  12        5.00       15.87     12.47 o 
  -8   1  12      990.36     1141.27     51.93 o 
  -7   1  12        3.86        1.98     10.27 o 
  -6   1  12      271.48      277.35     21.11 o 
  -5   1  12      221.34      266.85     20.38 o 
  -4   1  12     1598.23     1556.46     64.78 o 
  -3   1  12      111.26      124.31     16.32 o 
  -2   1  12     2251.31     2148.35     98.47 o 
  -1   1  12      254.51      287.46     22.36 o 
   0   1  12     2325.29     2313.57    105.11 o 
   1   1  12      839.69      789.70     58.61 o 
   2   1  12     1881.22     2087.49    116.84 o 
   3   1  12      743.11      781.15     54.12 o 
   4   1  12      355.81      384.82     36.10 o 
   5   1  12      364.94      404.23     49.72 o 
   6   1  12       33.07       24.89     19.45 o 
   7   1  12      222.14      215.87     29.36 o 
   8   1  12       28.64       13.48     20.19 o 
   9   1  12       28.31       15.43     32.15 o 
  10   1  12       14.02      -26.17     20.58 o 
 -12   2  12      108.22       95.72     23.30 o 
 -11   2  12      505.21      462.36     41.18 o 
 -10   2  12      173.31      156.28     23.52 o 
  -9   2  12      809.17      870.73     43.62 o 
  -8   2  12      460.06      493.74     36.00 o 
  -7   2  12     1653.81     1681.09     71.28 o 
  -6   2  12       53.04       42.29     12.95 o 
  -5   2  12     1594.15     1499.04     73.11 o 
  -4   2  12      405.61      492.32     39.96 o 
  -3   2  12     1207.95     1059.73     54.79 o 
  -2   2  12      506.17      569.55     35.35 o 
  -1   2  12      958.03     1120.65     55.96 o 
   0   2  12      517.92      530.57     33.39 o 
   1   2  12      554.64      554.50     34.15 o 
   2   2  12      835.45      845.15     45.93 o 
   3   2  12      238.26      202.97     26.46 o 
   4   2  12       35.35        8.58     18.01 o 
   5   2  12      141.97      147.68     24.39 o 
   6   2  12       14.32       13.23     28.63 o 
   7   2  12      117.54      106.77     23.63 o 
   8   2  12       12.09       -2.82     19.21 o 
   9   2  12       35.13       34.51     21.87 o 
  10   2  12        7.99      -40.75     27.94 o 
 -11   3  12      204.13      219.37     28.22 o 
 -10   3  12       11.53        1.37     17.64 o 
  -9   3  12      246.23      238.97     27.62 o 
  -8   3  12       33.43       38.51     13.47 o 
  -7   3  12      965.98     1018.90     48.13 o 
  -6   3  12      311.71      421.17     41.11 o 
  -5   3  12     1835.52     1850.55     88.40 o 
  -4   3  12       28.68       34.38     25.02 o 
  -3   3  12     1449.69     1317.01     65.55 o 
  -2   3  12      112.69      142.13     22.56 o 
  -1   3  12     1024.38     1153.45     58.26 o 
   0   3  12      145.60      162.00     18.98 o 
   1   3  12      350.45      379.78     28.05 o 
   2   3  12      518.03      564.87     52.56 o 
   3   3  12      373.65      457.24     31.66 o 
   4   3  12       18.90       23.39     14.30 o 
   5   3  12      417.17      476.39     39.36 o 
   6   3  12        3.47      -17.38     16.54 o 
   7   3  12      243.41      271.48     45.67 o 
   8   3  12        0.29        1.83     27.54 o 
   9   3  12      141.03      154.06     38.08 o 
  10   3  12        0.06      -33.15     28.49 o 
 -10   4  12        1.30      -16.05     18.88 o 
  -9   4  12      160.09      193.40     32.49 o 
  -8   4  12       34.25       68.92     33.66 o 
  -7   4  12      680.10      712.36     55.93 o 
  -6   4  12      265.23      306.16     45.02 o 
  -5   4  12     1053.76     1072.33     71.87 o 
  -4   4  12      388.95      471.29     34.61 o 
  -3   4  12      550.74      506.73     34.21 o 
  -2   4  12       89.35      129.12     18.19 o 
  -1   4  12      562.40      680.03     43.23 o 
   0   4  12       89.91       87.69     16.30 o 
   1   4  12      354.39      346.07     27.85 o 
   2   4  12        1.08       -1.03     19.18 o 
   3   4  12      344.75      412.24     65.91 o 
   4   4  12       60.75       59.61     15.64 o 
   5   4  12      397.38      500.45     42.43 o 
   6   4  12       91.68      114.20     35.95 o 
   7   4  12      215.07      224.66     44.34 o 
   8   4  12       68.37       76.07     32.99 o 
   9   4  12       84.42       90.68     35.31 o 
  -9   5  12      276.04      258.38     46.66 o 
  -8   5  12      211.59      284.22     40.13 o 
  -7   5  12      505.89      600.72     55.30 o 
  -6   5  12      587.47      667.30     55.36 o 
  -5   5  12      714.45      768.16     58.55 o 
  -4   5  12      694.27      664.68     51.50 o 
  -3   5  12      384.17      387.71     56.52 o 
  -2   5  12      180.55      284.12     39.36 o 
  -1   5  12       65.24      138.61     41.96 o 
   0   5  12      116.97       79.00     16.74 o 
   1   5  12        8.42       -6.78     10.44 o 
   2   5  12       26.54       13.10     20.24 o 
   3   5  12        7.19      -19.44     17.59 o 
   4   5  12      171.56      162.67     51.88 o 
   5   5  12       57.25       68.79     29.11 o 
   6   5  12      146.59      182.46     35.67 o 
   7   5  12       59.42       32.10     31.93 o 
  -7   6  12       11.65       31.41     24.78 o 
  -6   6  12      880.14      927.49     68.89 o 
  -5   6  12       43.55       51.87     32.41 o 
  -4   6  12      648.23      701.92     59.20 o 
  -3   6  12        0.09      -24.96     16.64 o 
  -2   6  12      320.75      270.41     32.64 o 
  -1   6  12        4.85        2.31     18.23 o 
   0   6  12      191.28      176.39     43.02 o 
   1   6  12        0.40      -27.79     18.53 o 
   2   6  12       44.45       29.27     21.91 o 
   3   6  12        1.07       -2.70     21.37 o 
   4   6  12      106.39      143.18     56.19 o 
   5   6  12       47.95       44.29     29.99 o 
   6   6  12       85.89       85.97     59.35 o 
  -4   7  12      124.51      137.19     40.41 o 
  -3   7  12       27.91       36.74     35.20 o 
  -2   7  12       98.20       44.10     35.50 o 
  -1   7  12       20.54      -13.97     30.10 o 
   0   7  12       83.05       61.33     37.18 o 
   1   7  12       50.38      -23.51     28.83 o 
   2   7  12       79.22       37.53     38.34 o 
 -11   0  13      719.80      671.42     65.85 o 
  -9   0  13      977.46      965.81     76.77 o 
  -7   0  13      639.22      346.57     46.36 o 
  -5   0  13       35.33       33.28     15.44 o 
  -3   0  13        4.37       45.70     24.79 o 
  -1   0  13       26.26       33.58     26.85 o 
   1   0  13      579.88      505.72     61.03 o 
   3   0  13     1440.77     1786.83    145.06 o 
   5   0  13      895.62     1003.29     92.66 o 
   7   0  13      401.13      584.19     66.95 o 
   9   0  13      112.65      111.12     37.04 o 
 -11   1  13      530.51      508.92     32.90 o 
 -10   1  13       74.22      106.66     20.98 o 
  -9   1  13     1442.98     1342.11     60.20 o 
  -8   1  13      131.76      159.33     21.19 o 
  -7   1  13     1305.18     1353.96     58.95 o 
  -6   1  13        7.90       -6.57      9.55 o 
  -5   1  13      547.17      479.91     32.43 o 
  -4   1  13      203.22      237.04     22.44 o 
  -3   1  13      973.85      911.32     48.54 o 
  -2   1  13       60.42       52.43     19.18 o 
  -1   1  13      817.08      737.06     51.17 o 
   0   1  13        0.50       -1.99     17.78 o 
   1   1  13     2007.03     1820.65    103.73 o 
   2   1  13       31.95       24.76     19.52 o 
   3   1  13     1632.82     1846.65    105.65 o 
   4   1  13      151.78      168.06     28.30 o 
   5   1  13      664.48      780.47     54.37 o 
   6   1  13      213.24      279.14     32.75 o 
   7   1  13      213.21      269.64     57.16 o 
   8   1  13      123.99      121.18     26.07 o 
   9   1  13       15.54        1.13     22.45 o 
  10   1  13       31.68       25.16     24.59 o 
 -11   2  13      124.91      130.46     32.40 o 
 -10   2  13      477.75      418.42     49.49 o 
  -9   2  13      465.35      464.99     30.64 o 
  -8   2  13     1078.41     1168.87     53.79 o 
  -7   2  13      232.38      276.41     26.47 o 
  -6   2  13     1861.99     1799.72     86.81 o 
  -5   2  13      156.41      148.65     25.18 o 
  -4   2  13     2663.45     2489.27    114.42 o 
  -3   2  13      561.96      522.16     34.49 o 
  -2   2  13     1442.89     1318.32     65.48 o 
  -1   2  13      213.16      222.21     26.67 o 
   0   2  13     1318.75     1421.23     83.87 o 
   1   2  13     1107.02     1072.12     67.19 o 
   2   2  13      511.75      569.61     45.17 o 
   3   2  13      501.19      618.92     47.07 o 
   4   2  13      368.72      430.79     38.69 o 
   5   2  13       68.61       84.26     22.51 o 
   6   2  13      125.37      101.41     23.51 o 
   7   2  13       19.03       14.65     19.48 o 
   8   2  13       74.31       55.06     23.12 o 
   9   2  13        1.03      -23.81     20.42 o 
 -10   3  13       99.14      195.44    106.43 o 
  -9   3  13        0.56      -11.74     24.63 o 
  -8   3  13      199.41      184.76     33.32 o 
  -7   3  13      159.51      230.98     24.43 o 
  -6   3  13      536.65      584.77     38.56 o 
  -5   3  13      462.75      483.87     33.98 o 
  -4   3  13     1024.51     1011.55     54.30 o 
  -3   3  13      262.58      311.27     53.47 o 
  -2   3  13     1271.90     1126.07     57.93 o 
  -1   3  13      166.95      216.21     22.62 o 
   0   3  13     1325.78     1319.74     65.32 o 
   1   3  13       93.17       83.08     16.26 o 
   2   3  13      285.42      298.11     25.65 o 
   3   3  13      132.79      178.50     38.04 o 
   4   3  13      356.90      389.75     38.20 o 
   5   3  13       59.91       39.47     20.53 o 
   6   3  13      125.57      141.28     24.53 o 
   7   3  13       10.66       10.09     30.73 o 
   8   3  13       95.43       82.64     34.82 o 
   9   3  13        0.50       -3.68     31.80 o 
 -10   4  13       66.21      119.63     47.11 o 
  -9   4  13      121.50      157.77     45.89 o 
  -8   4  13       72.34       63.99     24.51 o 
  -7   4  13        7.61        2.82     20.14 o 
  -6   4  13      393.82      410.75     95.32 o 
  -5   4  13       31.69       65.38     22.40 o 
  -4   4  13      782.24      747.31     44.59 o 
  -3   4  13      109.60      110.10     18.88 o 
  -2   4  13      627.60      556.33     36.14 o 
  -1   4  13      137.09      171.45     31.66 o 
   0   4  13      538.14      489.17     56.88 o 
   1   4  13       23.37       -4.57      7.63 o 
   2   4  13      150.14       94.03     19.64 o 
   3   4  13        9.59       15.06     14.14 o 
   4   4  13      163.23      154.24     42.03 o 
   5   4  13       12.53      -35.11     28.91 o 
   6   4  13       91.63       59.47     34.51 o 
   7   4  13       36.87       13.58     31.92 o 
   8   4  13       84.56       34.65     32.99 o 
  -8   5  13      275.15      310.00     95.21 o 
  -7   5  13      272.18      394.47     45.40 o 
  -6   5  13      675.01      782.54     61.22 o 
  -5   5  13      473.41      442.76    129.64 o 
  -4   5  13      863.47      886.43     62.99 o 
  -3   5  13      693.40      682.73     75.60 o 
  -2   5  13      743.87      772.88     45.77 o 
  -1   5  13      558.53      671.68     41.32 o 
   0   5  13      345.60      513.26     51.78 o 
   1   5  13      104.62       94.30     17.29 o 
   2   5  13       54.89       26.72     21.60 o 
   3   5  13       16.53        5.64     22.65 o 
   4   5  13       11.39       13.19     20.23 o 
   5   5  13       20.01       11.08     41.10 o 
   6   5  13       32.05      -39.39     31.54 o 
   7   5  13       48.32       34.63     35.43 o 
  -6   6  13        0.27       12.15     23.87 o 
  -5   6  13      684.09      692.89     57.37 o 
  -4   6  13        9.40      -18.16     19.92 o 
  -3   6  13      785.58      761.80     57.64 o 
  -2   6  13       10.98      -20.07     18.52 o 
  -1   6  13      715.79      755.12     78.61 o 
   0   6  13        0.14      -16.09     25.20 o 
   1   6  13      234.51      224.07     34.83 o 
   2   6  13        7.33      -16.87     22.23 o 
   3   6  13      108.56      123.20     31.22 o 
   4   6  13        5.01      -14.17     22.69 o 
   5   6  13       65.89       65.65     27.93 o 
  -1   7  13      125.11       16.49     31.98 o 
   0   7  13       27.02      -36.64     24.43 o 
 -10   0  14      556.52      492.64     78.51 o 
  -6   0  14      836.17      732.95     74.09 o 
  -4   0  14     1095.13      950.68     87.33 o 
  -2   0  14       75.64       99.63     30.51 o 
   0   0  14       35.53       40.55     28.73 o 
   2   0  14        6.77       -7.79     27.08 o 
   4   0  14      329.05      411.67     55.74 o 
   6   0  14      255.01      222.58     43.09 o 
   8   0  14      202.37      172.25     40.89 o 
 -11   1  14       15.98       37.84     15.36 o 
 -10   1  14      632.46      607.39     35.39 o 
  -9   1  14       21.63       42.04     16.95 o 
  -8   1  14     1615.53     1581.05     78.82 o 
  -7   1  14       95.99      150.10     26.07 o 
  -6   1  14     1563.47     1532.80     75.48 o 
  -5   1  14      125.01      149.93     19.47 o 
  -4   1  14     1725.75     1496.74     88.42 o 
  -3   1  14      210.22      240.22     56.80 o 
  -2   1  14      271.33      281.47     30.28 o 
  -1   1  14        3.52       18.88     18.18 o 
   0   1  14      602.44      537.29     43.55 o 
   1   1  14        0.44       -1.72     27.94 o 
   2   1  14      692.05      679.98     49.90 o 
   3   1  14       11.21       38.12     20.75 o 
   4   1  14      827.65      938.97     63.03 o 
   5   1  14        0.72      -18.54     20.38 o 
   6   1  14      428.95      388.64     38.85 o 
   7   1  14       33.05       40.87     23.18 o 
   8   1  14      177.21      193.40     51.51 o 
   9   1  14       20.32       11.52     24.06 o 
 -11   2  14      341.40      342.44     42.17 o 
 -10   2  14      296.21      358.50     62.85 o 
  -9   2  14      430.60      439.73     34.84 o 
  -8   2  14      595.69      587.84     39.93 o 
  -7   2  14      971.27     1013.84     61.16 o 
  -6   2  14      248.02      349.33     31.99 o 
  -5   2  14     1519.75     1462.93     72.62 o 
  -4   2  14      454.17      481.97     59.87 o 
  -3   2  14     2512.52     2311.22    107.15 o 
  -2   2  14       50.69       32.41     18.56 o 
  -1   2  14     2122.86     1956.68    110.79 o 
   0   2  14      236.83      247.67     29.48 o 
   1   2  14     1101.48     1237.58     76.18 o 
   2   2  14      570.17      571.14     44.97 o 
   3   2  14      522.74      534.52     44.47 o 
   4   2  14      461.71      521.55     44.03 o 
   5   2  14      228.85      206.57     29.03 o 
   6   2  14      279.34      326.68     86.54 o 
   7   2  14      127.10      139.22     27.24 o 
   8   2  14       45.89       23.62     23.01 o 
   9   2  14       43.04       35.86     35.18 o 
 -10   3  14        6.61        8.42     23.12 o 
  -9   3  14       95.04      147.54     33.08 o 
  -8   3  14        4.73       -3.86     19.92 o 
  -7   3  14      283.89      316.87     29.45 o 
  -6   3  14       50.28       48.88     16.89 o 
  -5   3  14      276.63      325.19     48.11 o 
  -4   3  14      201.28      221.31     50.71 o 
  -3   3  14      470.83      450.04     32.77 o 
  -2   3  14      789.50      842.32     48.88 o 
  -1   3  14      831.05      824.24     46.39 o 
   0   3  14      441.05      503.42     53.79 o 
   1   3  14      672.47      636.50     47.33 o 
   2   3  14       12.12       14.04     18.93 o 
   3   3  14      498.17      555.62     45.07 o 
   4   3  14        4.49      -15.75     18.56 o 
   5   3  14      225.75      191.96     28.41 o 
   6   3  14       31.38       36.56     21.85 o 
   7   3  14       79.29      102.09     39.04 o 
   8   3  14        3.48      -42.71     28.47 o 
  -9   4  14       72.29       94.84     31.13 o 
  -8   4  14       52.85       53.02     23.61 o 
  -7   4  14      127.77       85.16     26.37 o 
  -6   4  14      110.10       91.36     24.89 o 
  -5   4  14      156.49      144.47     47.49 o 
  -4   4  14       19.41       10.25     15.09 o 
  -3   4  14      429.12      449.40     33.44 o 
  -2   4  14       10.63       -6.32     13.52 o 
  -1   4  14      611.14      615.47     47.26 o 
   0   4  14       44.65       29.77     15.16 o 
   1   4  14      305.86      382.38     37.20 o 
   2   4  14        4.08       -2.57     17.85 o 
   3   4  14      168.93      186.73     27.47 o 
   4   4  14        1.02        6.57     18.91 o 
   5   4  14       81.07       61.59     38.07 o 
   6   4  14        0.27      -43.41     28.94 o 
   7   4  14       37.09       39.07     35.66 o 
  -7   5  14      250.61      286.28     85.19 o 
  -6   5  14      186.21      270.43     38.32 o 
  -5   5  14      518.16      612.97     65.73 o 
  -4   5  14      379.12      464.43     45.92 o 
  -3   5  14      727.76      704.80     56.20 o 
  -2   5  14      609.30      590.22     48.08 o 
  -1   5  14      775.08      766.43     45.54 o 
   0   5  14      662.39      698.53     43.18 o 
   1   5  14      519.55      578.00     62.49 o 
   2   5  14      228.91      241.93     34.97 o 
   3   5  14      155.79      143.36     43.97 o 
   4   5  14       69.56       68.95     40.23 o 
   5   5  14       36.61       58.40     38.99 o 
   6   5  14       14.07      -19.65     34.77 o 
  -5   6  14       16.21       29.12     38.88 o 
  -4   6  14      344.60      274.40     62.51 o 
  -3   6  14       10.92        2.91     30.36 o 
  -2   6  14      630.02      546.53     47.87 o 
  -1   6  14        8.33       -9.56     29.77 o 
   0   6  14      570.56      546.61     70.60 o 
   1   6  14        0.39      -23.43     22.54 o 
   2   6  14      227.48      231.60     37.71 o 
   3   6  14        9.05      -33.10     22.06 o 
  -9   0  15      327.87      296.94     50.59 o 
  -7   0  15      625.49      586.37     66.85 o 
  -5   0  15      941.84      770.99     77.11 o 
  -3   0  15      628.80      483.57     57.23 o 
  -1   0  15      391.31      376.32     53.01 o 
   1   0  15      118.73       79.80     31.35 o 
   3   0  15      116.41      163.45     38.39 o 
   5   0  15       97.19      116.34     39.07 o 
   7   0  15      101.27      112.15     37.82 o 
 -10   1  15       32.29       32.08     18.09 o 
  -9   1  15      556.13      577.43     40.19 o 
  -8   1  15       23.71       19.21     39.88 o 
  -7   1  15     1079.71     1092.93     71.62 o 
  -6   1  15        2.30       18.21     18.19 o 
  -5   1  15     2223.03     1963.00    113.04 o 
  -4   1  15      102.08      130.38     23.90 o 
  -3   1  15     1994.97     1707.41     99.02 o 
  -2   1  15      134.66      166.06     26.27 o 
  -1   1  15      778.04      762.82     53.76 o 
   0   1  15      158.84      170.03     26.96 o 
   1   1  15      321.51      412.06     38.77 o 
   2   1  15       48.70       32.89     21.29 o 
   3   1  15      275.58      293.91     34.81 o 
   4   1  15        1.90       -0.21     21.52 o 
   5   1  15      235.58      229.04     33.13 o 
   6   1  15        0.54      -28.13     20.23 o 
   7   1  15      222.21      230.19     33.04 o 
   8   1  15        0.07      -26.22     22.47 o 
 -10   2  15      254.35      282.88     38.69 o 
  -9   2  15      262.93      297.24     34.88 o 
  -8   2  15      547.46      608.27     40.54 o 
  -7   2  15      429.70      444.98     33.87 o 
  -6   2  15      635.72      637.37     49.37 o 
  -5   2  15      776.13      672.35     50.00 o 
  -4   2  15     1000.90      895.49     60.04 o 
  -3   2  15      360.70      405.58     46.00 o 
  -2   2  15     1249.64     1042.33     67.15 o 
  -1   2  15       17.63       18.74     18.32 o 
   0   2  15     1782.81     1681.90     98.26 o 
   1   2  15       41.55       17.65     19.94 o 
   2   2  15      916.31     1020.98     67.12 o 
   3   2  15       95.63      103.81     24.77 o 
   4   2  15      518.14      584.38     47.86 o 
   5   2  15      205.62      205.52     39.33 o 
   6   2  15      154.22      124.96     27.26 o 
   7   2  15      229.34      206.00     31.82 o 
   8   2  15       62.91       50.75     25.92 o 
  -9   3  15        8.72       42.52     24.63 o 
  -8   3  15      342.56      372.39     47.43 o 
  -7   3  15        3.50        2.26     19.66 o 
  -6   3  15      305.93      306.51     43.47 o 
  -5   3  15       53.54       22.36     16.50 o 
  -4   3  15      303.03      327.55     35.80 o 
  -3   3  15        4.02        6.24     19.80 o 
  -2   3  15      428.35      468.22     83.33 o 
  -1   3  15      258.61      296.82     32.61 o 
   0   3  15      432.56      457.78     79.89 o 
   1   3  15      319.98      304.78     39.64 o 
   2   3  15      230.73      257.34     84.41 o 
   3   3  15      158.65      142.03     25.77 o 
   4   3  15      338.87      301.84     34.04 o 
   5   3  15        9.25       -4.78     22.78 o 
   6   3  15      106.99       79.17     24.72 o 
   7   3  15        4.04      -24.24     33.12 o 
  -8   4  15      145.45      125.74     47.58 o 
  -7   4  15       11.06        5.64     21.67 o 
  -6   4  15      165.39      162.03     36.33 o 
  -5   4  15       69.81      117.70     42.40 o 
  -4   4  15      110.84      121.27     20.27 o 
  -3   4  15       20.51        7.33     14.86 o 
  -2   4  15      259.76      234.60     33.46 o 
  -1   4  15        0.49       -8.31     17.20 o 
   0   4  15      401.59      425.58     39.97 o 
   1   4  15       20.45       28.25     18.54 o 
   2   4  15      228.53      193.17     27.03 o 
   3   4  15        5.65        3.82     18.87 o 
   4   4  15      188.08      142.24     25.33 o 
   5   4  15        0.26       52.08     39.06 o 
   6   4  15       53.35       33.97     37.65 o 
  -6   5  15      144.75      140.66     46.89 o 
  -5   5  15       34.60       36.92     23.51 o 
  -4   5  15      282.96      292.70     53.63 o 
  -3   5  15      185.17      147.06     26.66 o 
  -2   5  15      509.59      305.75     53.57 o 
  -1   5  15      334.24      237.26     30.14 o 
   0   5  15      553.37      623.16     50.04 o 
   1   5  15      415.81      532.90     60.70 o 
   2   5  15      375.98      331.57     58.13 o 
   3   5  15      276.78      272.25     56.35 o 
   4   5  15      151.73      125.59     47.21 o 
  -3   6  15      296.23      160.70     30.02 o 
  -2   6  15       10.12        5.35     20.88 o 
  -1   6  15      459.24      389.10     67.83 o 
   0   6  15        0.79      -40.84     27.23 o 
 -10   0  16      337.89      410.33     60.87 o 
  -8   0  16      403.91      358.82     54.98 o 
  -6   0  16      736.03      609.79     68.65 o 
  -4   0  16     1155.53      946.36     89.33 o 
  -2   0  16      562.25      536.28     62.77 o 
   0   0  16      327.38      340.47     51.57 o 
   2   0  16       72.46       88.31     33.94 o 
   4   0  16      111.26      117.46     38.80 o 
   6   0  16       28.47       52.95     34.70 o 
   8   0  16       94.75      101.75     42.29 o 
  -9   1  16      170.19      175.53     29.94 o 
  -8   1  16      293.96      279.63     34.81 o 
  -7   1  16      140.64      127.14     25.44 o 
  -6   1  16      615.52      618.49     48.99 o 
  -5   1  16       37.70       39.38     20.21 o 
  -4   1  16     1657.34     1498.94     89.91 o 
  -3   1  16       31.94       42.24     20.37 o 
  -2   1  16     1570.71     1398.81     84.90 o 
  -1   1  16       58.69       64.12     22.20 o 
   0   1  16     1086.13     1015.64     66.84 o 
   1   1  16       81.70       94.50     24.64 o 
   2   1  16      319.45      407.28     40.99 o 
   3   1  16       71.51       38.91     22.25 o 
   4   1  16      187.69      165.71     28.07 o 
   5   1  16       36.39       -2.48     21.44 o 
   6   1  16       88.26       87.82     26.91 o 
   7   1  16       14.94       -6.99     27.17 o 
  -9   2  16      125.21      107.93     26.80 o 
  -8   2  16      110.27       55.51     23.11 o 
  -7   2  16      392.55      454.92     53.77 o 
  -6   2  16      275.14      276.62     41.06 o 
  -5   2  16      485.10      427.18     39.50 o 
  -4   2  16      878.39      801.87     55.81 o 
  -3   2  16      592.74      488.89     44.43 o 
  -2   2  16      474.54      497.09     93.32 o 
  -1   2  16      651.64      593.54     46.42 o 
   0   2  16      145.97      122.22     24.35 o 
   1   2  16      707.97      698.73     52.34 o 
   2   2  16       12.02       -7.66     22.08 o 
   3   2  16      590.81      751.75     55.64 o 
   4   2  16        0.40       14.86     21.56 o 
   5   2  16      290.68      327.06     36.70 o 
   6   2  16       14.81       -5.31     22.86 o 
   7   2  16      112.06      102.65     29.86 o 
  -8   3  16        3.87       37.91     33.89 o 
  -7   3  16      754.66      620.99     72.01 o 
  -6   3  16       12.62        6.59     18.99 o 
  -5   3  16      401.52      409.84     43.78 o 
  -4   3  16       73.99      103.17     23.02 o 
  -3   3  16      344.80      386.52     38.71 o 
  -2   3  16       45.36       49.83     20.41 o 
  -1   3  16      500.81      462.52     41.18 o 
   0   3  16        2.13       -0.06     17.73 o 
   1   3  16      209.65      190.94     32.57 o 
   2   3  16       43.71       16.71     19.99 o 
   3   3  16      198.82      156.57     26.56 o 
   4   3  16       78.34       63.97     34.10 o 
   5   3  16      127.96      125.90     27.55 o 
   6   3  16       11.19      -32.70     22.29 o 
  -7   4  16      285.01      272.04     49.68 o 
  -6   4  16       84.34       54.07     32.63 o 
  -5   4  16      147.87      127.51     35.51 o 
  -4   4  16       11.87       50.00     20.94 o 
  -3   4  16      106.71       77.89     21.27 o 
  -2   4  16        8.85       -0.84     17.51 o 
  -1   4  16      217.71      206.68     50.20 o 
   0   4  16        4.86        6.64     18.62 o 
   1   4  16      185.52      119.77     23.95 o 
   2   4  16       17.70       -5.88     18.25 o 
   3   4  16      215.69      184.95     28.16 o 
   4   4  16       24.26      -11.68     36.91 o 
   5   4  16      119.88       96.23     43.20 o 
  -5   5  16       42.64      126.23     62.41 o 
  -4   5  16       14.45      160.88     41.46 o 
  -3   5  16       82.22       73.14     29.93 o 
  -2   5  16       20.00       42.58     26.66 o 
  -1   5  16      212.56      166.84     26.76 o 
   0   5  16      122.54       90.09     25.38 o 
   1   5  16      285.21      246.97     36.39 o 
   2   5  16      146.99      154.88     47.88 o 
   3   5  16      219.48      212.85     53.64 o 
  -9   0  17      547.24      468.91     66.23 o 
  -7   0  17      757.17      575.47     68.24 o 
  -5   0  17      902.36      756.18     77.62 o 
  -3   0  17     1568.62     1470.91    125.57 o 
  -1   0  17     1247.71     1235.27    110.11 o 
   1   0  17      422.93      394.53     56.79 o 
   3   0  17      159.67      154.39     40.00 o 
   5   0  17        9.39      -41.62     27.74 o 
  -8   1  17      353.36      363.60     50.86 o 
  -7   1  17      159.66      137.61     26.74 o 
  -6   1  17      321.14      348.45     37.61 o 
  -5   1  17      149.33      155.84     27.29 o 
  -4   1  17      322.01      354.67     38.37 o 
  -3   1  17      612.73      521.89     43.96 o 
  -2   1  17       78.10       60.77     23.12 o 
  -1   1  17      873.12      779.55     55.62 o 
   0   1  17       79.66       67.93     23.25 o 
   1   1  17      750.47      670.20     51.79 o 
   2   1  17       26.09       19.51     26.16 o 
   3   1  17      374.63      445.50     43.27 o 
   4   1  17       29.67        7.89     21.32 o 
   5   1  17       54.32       43.08     57.38 o 
   6   1  17       30.62        6.85     24.64 o 
  -8   2  17       64.47       40.37     23.02 o 
  -7   2  17       78.43       52.51     21.94 o 
  -6   2  17       75.68       92.47     23.55 o 
  -5   2  17      114.62      106.55     23.84 o 
  -4   2  17      259.69      282.91     32.93 o 
  -3   2  17      495.07      443.47     41.29 o 
  -2   2  17      281.31      269.30     35.91 o 
  -1   2  17      498.34      469.18     41.36 o 
   0   2  17      408.69      398.60     39.95 o 
   1   2  17      338.44      355.12    109.00 o 
   2   2  17      233.04      197.41     32.93 o 
   3   2  17       58.84       55.21     22.90 o 
   4   2  17      269.23      293.89     36.28 o 
   5   2  17        1.78       -1.09     26.52 o 
   6   2  17      125.95      104.59     27.97 o 
  -7   3  17        8.73       38.38     32.54 o 
  -6   3  17      819.70      738.86     55.60 o 
  -5   3  17       25.14       41.18     19.97 o 
  -4   3  17      614.14      598.34     50.73 o 
  -3   3  17       44.66       67.36     22.01 o 
  -2   3  17      380.71      360.76     39.47 o 
  -1   3  17       32.32       12.88     18.98 o 
   0   3  17      408.66      417.12     50.67 o 
   1   3  17       19.76        3.90     19.44 o 
   2   3  17      170.27      133.38     26.41 o 
   3   3  17        0.30       -2.76     24.34 o 
   4   3  17      201.72      208.10     31.66 o 
   5   3  17       22.35       21.06     23.69 o 
  -5   4  17      196.53      123.55     38.03 o 
  -4   4  17      290.25      340.67     40.65 o 
  -3   4  17       80.85       75.96     22.77 o 
  -2   4  17      150.09      135.26     26.02 o 
  -1   4  17        4.03      -11.52     18.89 o 
   0   4  17      133.51      129.28     25.35 o 
   1   4  17        3.60       -6.02     27.13 o 
   2   4  17       61.85       33.69     20.81 o 
   3   4  17       11.61       -5.75     20.50 o 
  -1   5  17       12.74      -18.76     30.69 o 
  -6   0  18      805.64      636.67     71.85 o 
  -4   0  18      808.70      599.25     68.17 o 
  -2   0  18     1014.81      984.16     93.01 o 
   0   0  18     1313.09     1228.45    110.52 o 
   2   0  18      862.66      835.11     85.42 o 
   4   0  18      238.58      249.64     51.91 o 
  -7   1  18      373.05      306.23     49.34 o 
  -6   1  18      119.90      117.64     25.33 o 
  -5   1  18      419.93      413.12     56.84 o 
  -4   1  18       31.51       37.56     20.53 o 
  -3   1  18      414.89      422.33     42.00 o 
  -2   1  18       96.11      133.39     26.52 o 
  -1   1  18      218.35      256.12     33.86 o 
   0   1  18      332.54      373.19     40.75 o 
   1   1  18      134.49      132.93     27.99 o 
   2   1  18      429.69      488.52     60.22 o 
   3   1  18       45.56       67.12     25.61 o 
   4   1  18      142.99      127.74     29.36 o 
   5   1  18       19.04        2.94     25.09 o 
  -7   2  18       66.42       47.51     27.69 o 
  -6   2  18       29.65       14.04     20.74 o 
  -5   2  18       14.86       43.99     20.17 o 
  -4   2  18       35.92       27.98     19.70 o 
  -3   2  18       30.23       36.95     20.09 o 
  -2   2  18       93.67       76.86     22.80 o 
  -1   2  18       79.65       54.47     22.06 o 
   0   2  18      288.32      320.75     47.37 o 
   1   2  18      138.67      135.69     67.79 o 
   2   2  18      365.87      347.80     42.41 o 
   3   2  18      132.44      144.17     34.75 o 
   4   2  18       60.14       57.98     32.28 o 
  -6   3  18       71.39       62.57     24.26 o 
  -5   3  18      635.61      501.98     44.80 o 
  -4   3  18       92.39       82.67     23.57 o 
  -3   3  18      675.79      592.11     72.55 o 
  -2   3  18       93.39      110.15     30.13 o 
  -1   3  18      475.12      493.34     44.35 o 
   0   3  18       54.69       46.00     20.88 o 
   1   3  18      222.31      188.88     29.41 o 
   2   3  18       47.51       13.53     21.34 o 
   3   3  18      175.34      103.47     26.07 o 
  -3   4  18      600.49      616.37     50.87 o 
  -2   4  18      131.99      154.43     28.80 o 
  -1   4  18      334.63      356.13     38.75 o 
   0   4  18       48.25       69.21     23.67 o 
   1   4  18      109.79      100.19     26.22 o 
  -5   0  19      847.58      648.19     72.22 o 
  -3   0  19      579.01      446.66     57.95 o 
  -1   0  19      382.12      379.37     58.26 o 
   1   0  19      708.42      774.70     82.38 o 
   3   0  19      526.49      570.95     71.58 o 
  -6   1  19      310.26      272.43     35.42 o 
  -5   1  19      197.08      174.34     29.54 o 
  -4   1  19      435.78      470.15     45.57 o 
  -3   1  19       29.89        4.67     20.05 o 
  -2   1  19      292.22      325.56     37.85 o 
  -1   1  19       10.31       10.74     21.08 o 
   0   1  19      233.69      287.14     37.28 o 
   1   1  19      164.19      176.08     34.21 o 
   2   1  19      103.58       80.42     31.89 o 
   3   1  19      136.57      167.94     32.57 o 
  -5   2  19       31.03       12.43     19.89 o 
  -4   2  19       82.31       80.89     23.73 o 
  -3   2  19        1.52      -18.29     19.15 o 
  -2   2  19       12.13       -2.20     19.77 o 
  -1   2  19        0.27       17.66     21.12 o 
   0   2  19       16.41        3.69     20.67 o 
   1   2  19      142.38      167.07     29.55 o 
   2   2  19       39.73       27.01     24.45 o 
   3   2  19       95.14       75.34     29.75 o 
  -3   3  19       74.19       87.44     24.48 o 
  -2   3  19      549.27      538.47     47.96 o 
  -1   3  19       78.41       88.67     24.92 o 
   0   3  19      395.75      307.17     51.17 o 
   1   3  19      186.89      169.30     28.67 o 
  -4   0  20      925.89      725.41     79.14 o 
  -2   0  20      364.44      360.85     59.14 o 
   0   0  20      349.06      441.73     66.02 o 
  -3   1  20      288.44      307.23     37.33 o 
  -2   1  20       22.37       19.19     20.74 o 
  -1   1  20      229.98      257.51     36.12 o 
   0   1  20       58.09       73.80     26.08 o 
   1   1  20      154.59      143.19     36.92 o 
                                                 
